# Supplementary material for: Crystal structure of N,N′-[(ethane-1,2-di­yl)bis­(aza­nediylcarbono­thio­yl)]bis­(benzamide)
Source: Acta Crystallogr E Crystallogr Commun. 2019 Apr 18;75(Pt 5):642–5. doi: 10.1107/S205698901900495X (PMC6505593; doi:10.1107/S205698901900495X)
Supplement: Supplementary file 1 [file e-75-00642-sup1.cif]

##############################################################################
#                                                                            #
# This CIF contains the data in a paper accepted for publication in          #
# Acta Crystallographica Section E. It conforms to the requirements of       #
# Notes for Authors for Acta Crystallographica Section E, and has been       #
# peer reviewed under the auspices of the IUCr Commission on Journals.       #
#                                                                            #
# Full details of the Crystallographic Information File format               #
# are given in the paper "The Crystallographic Information File (CIF):       #
# a New Standard Archive File for Crystallography" by S. R. Hall, F. H.      #
# Allen and I. D. Brown [Acta Cryst. (1991), A47, 655-685].                  #
#                                                                            #
# The current version of the core CIF dictionary is obtainable from          #
# ftp://ftp.iucr.org/pub/cif_core.dic.                                       #
#                                                                            #
# Software is freely available for graphical display of the structure(s)     #
# in this CIF. For information consult the CIF software page                 #
# http://www.iucr.org/resources/cif/software.                                #
#                                                                            #
# This file may be used for bona fide research purposes within the           #
# scientific community so long as proper attribution is given to the journal # 
# article from which it was obtained.                                        #
#                                                                            #
##############################################################################
data_I
_audit_creation_method     'SHELXL-2018/3'
_journal_date_recd_electronic     2019-03-28
_journal_date_accepted     2019-04-11
_journal_name_full     'Acta Crystallographica, Section E'
_journal_year     2019
_journal_volume     75
_journal_issue      5
_journal_page_first     642
_journal_page_last     645
_journal_paper_category     GO
_journal_paper_doi     10.1107/S205698901900495X
_journal_coeditor_code     VM2216
_publ_contact_author_name     'Ibrahima Elhadji Thiam'
_publ_contact_author_address
;
D\'epartement de Chimie
Facult\'e des Sciences et Techniques
Universit\'e Cheikh Anta Diop
Dakar
Senegal
;
_publ_contact_author_email     i6thiam@yahoo.fr
_publ_contact_author_fax     '00221338246318'
_publ_contact_author_phone     '00221338247804'
_publ_section_title
;\
Crystal structure of
<i>N</i>,<i>N</i>'-[(ethane-1,2-diyl)bis(azanediylcarbonothioyl)]\
bis(benzamide)
;
_publ_section_title_footnote     .
loop_
    _publ_author_name
    _publ_author_address
    'Samb, Issa'
;
D\'epartement de Chimie
UFR SATIC
Universit\'e Alioune Diop
Bambey
Senegal
;
    'Gaye, Nango'
;
D\'epartement de Chimie
Facult\'e des Sciences et Techniques
Universit\'e Cheik Anta Diop
Dakar
Senegal
;
    'Sylla-Gueye, Rokhaya'
;
D\'epartement de Chimie
Facult\'e des Sciences et Techniques
Universit\'e Cheik Anta Diop
Dakar
Senegal
;
    'Thiam, Elhadj Ibrahima'
;
D\'epartement de Chimie
Facult\'e des Sciences et Techniques
Universit\'e Cheik Anta Diop
Dakar
Senegal
;
    'Gaye, Mohamed'
;
D\'epartement de Chimie
Facult\'e des Sciences et Techniques
Universit\'e Cheik Anta Diop
Dakar
Senegal
;
    'Retailleau, Pascal'
;
Institut de Chimie des Substances Naturelles, CNRS UPR 2301,
Universit\'e Paris-Sud, Universit\'e Paris-Saclay.
1 av. de la Terrasse, 91198 Gif-sur-Yvette, France
;
_publ_section_synopsis
;
A new symmetrical thiocarbonohydrazone derivative with two similar
benzoylthioureido functional groups has been prepared and characterized.
;
_chemical_name_systematic
;
<i>N</i>,<i>N</i>'-[(Ethane-1,2-diyl)bis(azanediylcarbonothioyl)]bis(benzamide)
;
_chemical_name_common     ?
_chemical_formula_moiety     'C18 H18 N4 O2 S2'
_chemical_formula_sum     'C18 H18 N4 O2 S2'
_chemical_formula_iupac     'C18 H18 N4 O2 S2'
_chemical_formula_weight     386.48
_chemical_melting_point     ?
_space_group_crystal_system     monoclinic
_space_group_name_H-M_alt     'P 21/c'
_space_group_name_Hall     '-P 2ybc'
loop_
    _space_group_symop_operation_xyz
    'x, y, z'
    '-x, y+1/2, -z+1/2'
    '-x, -y, -z'
    'x, -y-1/2, z-1/2'
_cell_length_a     11.2250(6)
_cell_length_b     7.2547(5)
_cell_length_c     11.1397(6)
_cell_angle_alpha     90
_cell_angle_beta     100.978(5)
_cell_angle_gamma     90
_cell_volume     890.55(9)
_cell_formula_units_Z     2
_cell_measurement_reflns_used     3377
_cell_measurement_theta_min     4.7010
_cell_measurement_theta_max     30.2300
_cell_measurement_temperature     293(2)
_exptl_crystal_description     prism
_exptl_crystal_colour     colourless
_exptl_crystal_size_max     0.36
_exptl_crystal_size_mid     0.14
_exptl_crystal_size_min     0.11
_exptl_crystal_density_diffrn     1.441
_exptl_crystal_density_meas     ?
_exptl_crystal_density_method     ?
_exptl_crystal_F_000     404
_exptl_absorpt_coefficient_mu     0.320
_exptl_absorpt_correction_type     multi-scan
_exptl_absorpt_process_details
;
CrysAlis PRO (Rigaku OD, 2018)
;
_exptl_absorpt_correction_T_min     0.51253
_exptl_absorpt_correction_T_max     1.00000
_diffrn_ambient_temperature     293(2)
_diffrn_source     'micro-focus sealed X-ray tube'
_diffrn_radiation_type     'Mo K\a'
_diffrn_radiation_wavelength     0.71073
_diffrn_radiation_monochromator     'Rigaku MaxFlux mirror'
_diffrn_measurement_device_type     'XtaLAB AFC12 (RINC): Kappa single'
_diffrn_measurement_device     'four-circle diffractometer'
_diffrn_measurement_method     '\w scans'
_diffrn_detector     'HPAD Dectris PILATUS3R 200M'
_diffrn_reflns_number     7264
_diffrn_reflns_av_R_equivalents     0.0396
_diffrn_reflns_av_unetI/netI     0.0492
_diffrn_reflns_theta_min     3.726
_diffrn_reflns_theta_max     30.023
_diffrn_reflns_theta_full     25.242
_diffrn_measured_fraction_theta_max     0.893
_diffrn_measured_fraction_theta_full     0.994
_diffrn_reflns_limit_h_min     -15
_diffrn_reflns_limit_h_max     14
_diffrn_reflns_limit_k_min     -10
_diffrn_reflns_limit_k_max     9
_diffrn_reflns_limit_l_min     -15
_diffrn_reflns_limit_l_max     15
_diffrn_standards_number     0
_diffrn_standards_interval_count     0
_diffrn_standards_interval_time     0
_diffrn_standards_decay_%     0
_diffrn_radiation_probe     x-ray
_refine_special_details     ?
_reflns_number_total     2328
_reflns_number_gt     1942
_reflns_threshold_expression     'I > 2\s(I)'
_refine_ls_structure_factor_coef     Fsqd
_refine_ls_matrix_type     full
_refine_ls_R_factor_all     0.0491
_refine_ls_R_factor_gt     0.0416
_refine_ls_wR_factor_gt     0.1153
_refine_ls_wR_factor_ref     0.1209
_refine_ls_goodness_of_fit_ref     1.053
_refine_ls_restrained_S_all     1.053
_refine_ls_number_reflns     2325
_refine_ls_number_parameters     124
_refine_ls_number_restraints     2
_refine_ls_hydrogen_treatment     mixed
_refine_ls_weighting_scheme     calc
_refine_ls_weighting_details
              'w=1/[\s^2^(Fo^2^)+(0.0683P)^2^+0.1222P] where P=(Fo^2^+2Fc^2^)/3'
_atom_sites_solution_hydrogens     mixed
_atom_sites_solution_primary     dual
_atom_sites_solution_secondary     difmap
_refine_ls_shift/su_max     0.000
_refine_ls_shift/su_mean     0.000
_refine_diff_density_max     0.355
_refine_diff_density_min     -0.313
_refine_ls_extinction_method     none
_refine_ls_extinction_coef     .
loop_
    _atom_type_symbol
    _atom_type_description
    _atom_type_scat_dispersion_real
    _atom_type_scat_dispersion_imag
    _atom_type_scat_source
    'C' 'C' 0.0033 0.0016
                         'International Tables Vol C Tables 4.2.6.8 and 6.1.1.4'
    'H' 'H' 0.0000 0.0000
                         'International Tables Vol C Tables 4.2.6.8 and 6.1.1.4'
    'N' 'N' 0.0061 0.0033
                         'International Tables Vol C Tables 4.2.6.8 and 6.1.1.4'
    'O' 'O' 0.0106 0.0060
                         'International Tables Vol C Tables 4.2.6.8 and 6.1.1.4'
    'S' 'S' 0.1246 0.1234
                         'International Tables Vol C Tables 4.2.6.8 and 6.1.1.4'
_computing_data_collection
;
CrysAlis PRO (Rigaku OD, 2018)
;
_computing_cell_refinement
;
CrysAlis PRO (Rigaku OD, 2018)
;
_computing_data_reduction
;
CrysAlis PRO (Rigaku OD, 2018)
;
_computing_structure_solution
;
SHELXT2014 (Sheldrick, 2015a)
;
_computing_structure_refinement
;
SHELXL2018 (Sheldrick, 2015b)
;
_computing_molecular_graphics     ?
_computing_publication_material
;
SHELXL2018 (Sheldrick, 2015b)
;
loop_
    _atom_site_type_symbol
    _atom_site_label
    _atom_site_fract_x
    _atom_site_fract_y
    _atom_site_fract_z
    _atom_site_U_iso_or_equiv
    _atom_site_adp_type
    _atom_site_calc_flag
    _atom_site_occupancy
    _atom_site_disorder_assembly
    _atom_site_disorder_group
    N N1 0.85736(10) 0.61198(19) 0.41958(11) 0.0399(3) Uani d 1 . .
    H HN1 0.8022(15) 0.636(3) 0.4606(15) 0.048 Uiso d 1 . .
    O O1 0.62565(9) 0.65743(17) 0.43252(9) 0.0452(3) Uani d 1 . .
    C C1 0.98347(12) 0.5989(2) 0.48195(13) 0.0398(3) Uani d 1 . .
    H H1A 0.996007 0.675814 0.554503 0.048 Uiso calc 1 . .
    H H1AB 1.035920 0.643780 0.428470 0.048 Uiso calc 1 . .
    S S1 0.90847(3) 0.53047(7) 0.20190(4) 0.05100(17) Uani d 1 . .
    N N2 0.69512(10) 0.59494(18) 0.25797(10) 0.0372(3) Uani d 1 . .
    H HN2 0.6711(17) 0.573(2) 0.1826(14) 0.045 Uiso d 1 . .
    C C2 0.82013(12) 0.58234(19) 0.30120(12) 0.0351(3) Uani d 1 . .
    C C3 0.60474(11) 0.62787(19) 0.32261(12) 0.0332(3) Uani d 1 . .
    C C4 0.47845(11) 0.61990(18) 0.25055(12) 0.0323(3) Uani d 1 . .
    C C5 0.44876(13) 0.6519(2) 0.12543(12) 0.0380(3) Uani d 1 . .
    H H5 0.508903 0.681492 0.081672 0.046 Uiso calc 1 . .
    C C6 0.32849(14) 0.6391(2) 0.06642(14) 0.0446(3) Uani d 1 . .
    H H6 0.308060 0.662390 -0.017073 0.054 Uiso calc 1 . .
    C C7 0.23884(13) 0.5923(2) 0.13013(16) 0.0466(4) Uani d 1 . .
    H H7 0.158787 0.581443 0.089304 0.056 Uiso calc 1 . .
    C C8 0.26809(14) 0.5617(2) 0.25436(16) 0.0469(4) Uani d 1 . .
    H H8 0.207621 0.530909 0.297439 0.056 Uiso calc 1 . .
    C C9 0.38722(13) 0.5766(2) 0.31507(13) 0.0396(3) Uani d 1 . .
    H H9 0.406519 0.557780 0.399116 0.048 Uiso calc 1 . .
loop_
    _atom_site_aniso_label
    _atom_site_aniso_U_11
    _atom_site_aniso_U_22
    _atom_site_aniso_U_33
    _atom_site_aniso_U_12
    _atom_site_aniso_U_13
    _atom_site_aniso_U_23
    N1 0.0294(6) 0.0525(7) 0.0365(6) 0.0051(5) 0.0025(4) -0.0034(5)
    O1 0.0362(5) 0.0667(7) 0.0327(5) 0.0038(5) 0.0061(4) -0.0008(5)
    C1 0.0288(6) 0.0468(8) 0.0405(7) -0.0030(5) -0.0013(5) -0.0052(6)
    S1 0.0316(2) 0.0798(3) 0.0436(2) -0.00179(16) 0.01212(16) -0.00785(18)
    N2 0.0274(5) 0.0518(7) 0.0316(5) 0.0025(5) 0.0039(4) -0.0014(5)
    C2 0.0282(6) 0.0395(7) 0.0371(6) -0.0016(5) 0.0049(5) 0.0012(5)
    C3 0.0291(6) 0.0373(7) 0.0333(6) 0.0012(5) 0.0063(5) 0.0036(5)
    C4 0.0283(6) 0.0338(6) 0.0347(6) 0.0024(5) 0.0058(5) 0.0027(5)
    C5 0.0348(6) 0.0427(7) 0.0362(6) -0.0003(5) 0.0063(5) 0.0053(5)
    C6 0.0410(7) 0.0497(8) 0.0390(7) 0.0026(6) -0.0030(6) 0.0041(6)
    C7 0.0285(6) 0.0490(9) 0.0586(9) 0.0040(6) -0.0009(6) 0.0005(7)
    C8 0.0313(7) 0.0552(9) 0.0571(9) 0.0028(6) 0.0155(6) 0.0040(7)
    C9 0.0331(7) 0.0486(8) 0.0387(7) 0.0034(6) 0.0108(5) 0.0048(6)
_geom_special_details
;
 All esds (except the esd in the dihedral angle between two l.s. planes)
 are estimated using the full covariance matrix.  The cell esds are taken
 into account individually in the estimation of esds in distances, angles
 and torsion angles; correlations between esds in cell parameters are only
 used when they are defined by crystal symmetry.  An approximate (isotropic)
 treatment of cell esds is used for estimating esds involving l.s. planes.
;
loop_
    _geom_bond_atom_site_label_1
    _geom_bond_atom_site_label_2
    _geom_bond_site_symmetry_2
    _geom_bond_distance
    _geom_bond_publ_flag
    N1 C2 . 1.3228(17) ?
    N1 C1 . 1.4564(17) ?
    N1 HN1 . 0.854(14) ?
    O1 C3 . 1.2209(16) ?
    C1 C1 3_766 1.518(3) ?
    C1 H1A . 0.9700 ?
    C1 H1AB . 0.9700 ?
    S1 C2 . 1.6633(14) ?
    N2 C3 . 1.3723(17) ?
    N2 C2 . 1.3971(16) ?
    N2 HN2 . 0.846(14) ?
    C3 C4 . 1.4913(17) ?
    C4 C5 . 1.3894(17) ?
    C4 C9 . 1.3944(18) ?
    C5 C6 . 1.388(2) ?
    C5 H5 . 0.9300 ?
    C6 C7 . 1.380(2) ?
    C6 H6 . 0.9300 ?
    C7 C8 . 1.378(2) ?
    C7 H7 . 0.9300 ?
    C8 C9 . 1.383(2) ?
    C8 H8 . 0.9300 ?
    C9 H9 . 0.9300 ?
loop_
    _geom_angle_atom_site_label_1
    _geom_angle_atom_site_label_2
    _geom_angle_atom_site_label_3
    _geom_angle_site_symmetry_1
    _geom_angle_site_symmetry_3
    _geom_angle
    _geom_angle_publ_flag
    C2 N1 C1 . . 123.98(12) ?
    C2 N1 HN1 . . 116.3(12) ?
    C1 N1 HN1 . . 119.7(12) ?
    N1 C1 C1 . 3_766 110.75(14) ?
    N1 C1 H1A . . 109.5 ?
    C1 C1 H1A 3_766 . 109.5 ?
    N1 C1 H1AB . . 109.5 ?
    C1 C1 H1AB 3_766 . 109.5 ?
    H1A C1 H1AB . . 108.1 ?
    C3 N2 C2 . . 128.67(11) ?
    C3 N2 HN2 . . 115.1(13) ?
    C2 N2 HN2 . . 116.1(13) ?
    N1 C2 N2 . . 116.03(12) ?
    N1 C2 S1 . . 125.77(10) ?
    N2 C2 S1 . . 118.19(10) ?
    O1 C3 N2 . . 122.46(12) ?
    O1 C3 C4 . . 121.88(12) ?
    N2 C3 C4 . . 115.64(11) ?
    C5 C4 C9 . . 119.69(12) ?
    C5 C4 C3 . . 123.74(12) ?
    C9 C4 C3 . . 116.58(12) ?
    C6 C5 C4 . . 119.34(13) ?
    C6 C5 H5 . . 120.3 ?
    C4 C5 H5 . . 120.3 ?
    C7 C6 C5 . . 120.78(14) ?
    C7 C6 H6 . . 119.6 ?
    C5 C6 H6 . . 119.6 ?
    C8 C7 C6 . . 119.91(13) ?
    C8 C7 H7 . . 120.0 ?
    C6 C7 H7 . . 120.0 ?
    C7 C8 C9 . . 120.11(14) ?
    C7 C8 H8 . . 119.9 ?
    C9 C8 H8 . . 119.9 ?
    C8 C9 C4 . . 120.15(14) ?
    C8 C9 H9 . . 119.9 ?
    C4 C9 H9 . . 119.9 ?
loop_
    _geom_torsion_atom_site_label_1
    _geom_torsion_atom_site_label_2
    _geom_torsion_atom_site_label_3
    _geom_torsion_atom_site_label_4
    _geom_torsion_site_symmetry_1
    _geom_torsion_site_symmetry_2
    _geom_torsion_site_symmetry_3
    _geom_torsion_site_symmetry_4
    _geom_torsion
    _geom_torsion_publ_flag
    C2 N1 C1 C1 . . . 3_766 -84.6(2) ?
    C1 N1 C2 N2 . . . . 177.90(13) ?
    C1 N1 C2 S1 . . . . -1.5(2) ?
    C3 N2 C2 N1 . . . . -2.5(2) ?
    C3 N2 C2 S1 . . . . 177.01(12) ?
    C2 N2 C3 O1 . . . . 2.4(2) ?
    C2 N2 C3 C4 . . . . -175.85(13) ?
    O1 C3 C4 C5 . . . . 156.36(14) ?
    N2 C3 C4 C5 . . . . -25.33(19) ?
    O1 C3 C4 C9 . . . . -23.98(19) ?
    N2 C3 C4 C9 . . . . 154.33(13) ?
    C9 C4 C5 C6 . . . . -0.4(2) ?
    C3 C4 C5 C6 . . . . 179.28(13) ?
    C4 C5 C6 C7 . . . . -1.1(2) ?
    C5 C6 C7 C8 . . . . 1.5(3) ?
    C6 C7 C8 C9 . . . . -0.4(3) ?
    C7 C8 C9 C4 . . . . -1.0(2) ?
    C5 C4 C9 C8 . . . . 1.4(2) ?
    C3 C4 C9 C8 . . . . -178.28(14) ?
loop_
    _geom_hbond_atom_site_label_D
    _geom_hbond_atom_site_label_H
    _geom_hbond_atom_site_label_A
    _geom_hbond_site_symmetry_A
    _geom_hbond_distance_DH
    _geom_hbond_distance_HA
    _geom_hbond_distance_DA
    _geom_hbond_angle_DHA
    N1 HN1 O1 . 0.855(17) 1.953(17) 2.6528(16) 138.3(15)
    C5 H5 O1 4_575 0.93 2.583 3.478(16) 161.7
    C9 H9 O1 3_666 0.93 2.519 3.311(16) 143.3
    C1 H1A S1 4_576 0.97 2.97 3.8375(16) 149.6
_shelx_space_group_comment
;
The symmetry employed for this shelxl refinement is uniquely defined
by the following loop, which should always be used as a source of
symmetry information in preference to the above space-group names.
They are only intended as comments.
;
_shelx_estimated_absorpt_T_min     ?
_shelx_estimated_absorpt_T_max     ?
_shelx_hkl_file
;
  -3   0   0  147.02    7.59
  -4   0   0  580.90   29.75
  -5   0   0   93.77    4.95
  -6   0   0   29.68    1.72
  -6   0   0   30.07    1.70
  -7   0   0    3.81    0.36
  -7   0   0    4.02    0.38
  -7   0   0    4.06    0.38
  -8   0   0   62.37    3.38
  -8   0   0   63.09    3.37
  -8   0   0   60.21    3.40
  -9   0   0    1.37    0.27
  -9   0   0    0.95    0.30
  -9   0   0    1.23    0.26
 -10   0   0  112.84    6.15
 -10   0   0  122.28    6.30
 -10   0   0  118.21    6.19
 -11   0   0   97.61    5.29
 -11   0   0   96.10    5.14
 -12   0   0   27.36    1.60
 -12   0   0   26.33    1.74
 -13   0   0  106.74    5.98
 -13   0   0  110.07    5.77
  -2   1   0    4.78    0.32
  -3  -1   0  284.16   14.71
  -3   1   0  289.02   14.66
   3   1   0  282.70   14.68
  -4  -1   0   31.18    1.75
  -4   1   0   30.38    1.69
   4  -1   0   32.23    1.66
   4   1   0   29.08    1.70
  -5   1   0  486.15   25.24
   5  -1   0  495.40   25.17
  -5  -1   0  482.05   25.27
  -5  -1   0  494.66   25.30
  -5   1   0  496.41   25.22
  -6  -1   0  103.09    5.72
  -6   1   0  109.34    5.69
   6  -1   0  106.80    5.63
  -6  -1   0  110.89    5.78
  -6   1   0  110.79    5.71
  -7  -1   0   35.92    2.13
  -7   1   0   35.88    2.02
  -7  -1   0   34.90    2.05
  -7   1   0   35.32    2.04
   7   1   0   35.90    1.99
   8   1   0   70.52    3.84
  -8   1   0   73.29    3.91
  -8  -1   0   75.68    3.94
  -8  -1   0   76.40    4.01
  -8   1   0   69.03    3.81
  -9   1   0   13.24    0.91
  -9  -1   0   13.05    1.02
  -9   1   0   13.04    0.81
  -9  -1   0   12.51    0.90
 -10   1   0    4.89    0.52
 -10   1   0    4.80    0.38
 -10  -1   0    5.22    0.60
 -10   1   0    4.48    0.50
 -10  -1   0    5.21    0.51
 -11  -1   0   21.90    1.54
 -11   1   0   22.42    1.48
 -11  -1   0   21.55    1.44
 -11   1   0   24.84    1.46
 -11   1   0   23.92    1.32
 -12   1   0    0.73    0.27
 -12   1   0    0.76    0.19
 -12  -1   0    0.59    0.32
 -12  -1   0    1.48    0.44
 -12   1   0    0.89    0.33
 -13  -1   0    0.31    0.37
 -13  -1   0    0.74    0.49
 -13   1   0   -0.05    0.38
   0  -2   0 2577.43  129.93
   0   2   0 2499.87  129.98
   1  -2   0  877.99   44.57
  -1   2   0  865.41   44.60
  -2   2   0   52.94    2.70
   2  -2   0   50.07    2.68
  -3   2   0   25.90    1.34
   3  -2   0   23.92    1.40
  -3  -2   0   23.88    1.46
   4   2   0   43.92    2.40
   4  -2   0   41.19    2.31
  -4   2   0   43.58    2.26
  -4  -2   0   45.13    2.44
   5  -2   0  217.51   11.05
  -5   2   0  221.81   11.12
  -5  -2   0  207.91   11.19
   5   2   0  200.04   11.14
  -5   2   0  216.29   10.99
  -6   2   0  232.50   11.34
  -6  -2   0  223.41   11.41
   6   2   0  205.78   11.35
   6  -2   0  215.19   11.25
  -7   2   0   13.38    0.85
   7  -2   0   12.24    0.76
  -7  -2   0   13.81    1.00
  -7   2   0   12.02    0.88
  -7  -2   0   12.11    0.90
  -8  -2   0    0.16    0.24
  -8   2   0    0.12    0.24
  -8   2   0    0.25    0.20
  -8  -2   0    0.32    0.34
  -9   2   0    1.25    0.35
  -9  -2   0    1.18    0.35
  -9  -2   0    1.59    0.44
  -9   2   0    1.40    0.13
   9   2   0    1.92    0.37
  -9   2   0    1.90    0.33
 -10   2   0   85.18    4.45
 -10  -2   0   76.23    4.47
 -10  -2   0   81.74    4.61
  10   2   0   83.35    4.42
 -11  -2   0   53.74    3.17
 -11   2   0   59.36    3.13
  11   2   0   55.06    3.06
 -11  -2   0   54.65    3.32
 -12  -2   0   48.06    2.84
 -12  -2   0   48.79    2.99
 -12   2   0   50.66    2.76
 -12   2   0   47.59    2.83
 -13  -2   0    6.61    0.73
 -13  -2   0    4.97    0.71
 -14  -2   0    6.69    0.87
   0   3   0    0.13    0.19
   0  -3   0    0.19    0.16
  -1   3   0   87.55    4.35
  -1  -3   0   81.85    4.31
   1   3   0   74.26    4.38
   1  -3   0   80.10    4.25
  -2   3   0  582.02   28.71
   2  -3   0  545.21   28.65
  -3   3   0  253.46   12.94
   3  -3   0  247.47   13.02
   4  -3   0   80.57    4.04
  -4  -3   0   66.33    4.05
  -4   3   0   76.88    3.95
  -5  -3   0  184.05   10.29
  -5   3   0  195.69   10.13
   5  -3   0  200.27   10.22
   5   3   0  211.13   10.36
   6   3   0    2.85    0.40
   6  -3   0    3.11    0.31
  -6  -3   0    3.50    0.42
  -6   3   0    3.32    0.24
  -7   3   0   18.67    1.03
   7  -3   0   19.36    1.11
  -7  -3   0   20.56    1.30
   7   3   0   19.36    1.29
   8  -3   0   12.15    0.79
  -8  -3   0   15.92    1.18
   8   3   0   14.82    1.01
  -8  -3   0   12.68    0.99
   9  -3   0   96.47    5.28
  -9   3   0  106.06    5.56
  -9  -3   0  111.28    5.71
  -9  -3   0  103.61    5.53
 -10   3   0    0.94    0.40
 -10  -3   0    1.13    0.51
 -10  -3   0    1.23    0.42
 -11   3   0    9.11    0.89
 -11  -3   0    8.37    0.94
 -11  -3   0   10.10    0.85
  11   3   0   10.19    0.83
 -12  -3   0    9.85    1.01
  12   3   0   10.53    0.82
 -12  -3   0    9.95    0.91
 -13  -3   0    4.34    0.72
 -13  -3   0    3.34    0.59
 -14  -3   0   26.12    1.91
   0   4   0 1660.10   86.36
   0  -4   0 1703.61   86.23
   1  -4   0  460.35   24.52
  -1  -4   0  497.71   24.60
  -1   4   0  485.27   24.66
  -2   4   0    5.17    0.50
  -2  -4   0    5.19    0.48
   2  -4   0    4.98    0.40
  -3   4   0   20.37    1.25
  -4   4   0    3.88    0.38
   4  -4   0    3.96    0.45
  -5  -4   0  102.77    5.68
  -5   4   0  104.84    5.53
   5  -4   0  107.61    5.63
  -6   4   0  165.18    8.92
   6  -4   0  177.87    9.03
  -6  -4   0  171.84    9.14
   6   4   0  187.67    9.26
  -7   4   0   49.50    2.77
   7  -4   0   53.54    2.86
   7   4   0   57.40    3.15
  -7  -4   0   55.42    3.06
   8  -4   0   15.91    0.96
   8   4   0   16.93    1.26
  -8  -4   0   14.51    1.17
  -9  -4   0   13.32    1.03
   9  -4   0   11.84    0.75
   9   4   0   11.49    1.04
  -9  -4   0   12.53    1.16
 -10   4   0    7.45    0.82
 -10  -4   0    7.55    0.77
 -10  -4   0    7.17    0.92
 -11  -4   0   36.31    2.34
 -11   4   0   39.51    2.43
 -11  -4   0   36.16    2.48
 -12   4   0   14.28    1.24
 -12  -4   0   12.31    1.27
 -12  -4   0   16.48    1.24
 -13  -4   0   11.73    1.24
 -13  -4   0   12.59    1.14
 -14  -4   0    4.93    0.92
   0  -5   0   -0.21    0.24
  -1  -5   0    1.12    0.32
   1  -5   0    0.99    0.27
   2  -5   0  113.13    6.21
  -2  -5   0  129.27    6.35
  -2   5   0  116.03    6.36
  -3   5   0   27.09    1.77
  -3  -5   0   31.94    1.84
  -4   5   0   21.11    1.37
   4  -5   0   22.57    1.48
   5  -5   0   18.52    1.27
  -5   5   0   17.98    1.17
   6   5   0   92.64    5.03
  -6  -5   0   87.96    4.89
   6  -5   0   85.67    4.83
   7  -5   0   70.18    4.11
  -7  -5   0   76.80    4.28
   8   5   0  129.60    6.65
  -8  -5   0  122.85    6.49
   8  -5   0  112.46    6.23
   9   5   0   44.27    2.53
   9  -5   0   35.47    2.06
  -9  -5   0   37.79    2.59
  -9  -5   0   39.00    2.39
 -10  -5   0    0.61    0.48
  10   5   0    0.36    0.43
  10  -5   0    0.43    0.17
 -10  -5   0    1.05    0.61
 -11   5   0    5.24    0.78
 -11  -5   0    4.83    0.76
 -11  -5   0    5.40    0.93
 -12  -5   0    7.64    0.88
 -12  -5   0    6.59    1.04
 -13  -5   0   10.68    1.26
 -13  -5   0   13.84    1.19
   0  -6   0   35.72    2.09
   1  -6   0    8.65    0.70
  -1  -6   0    8.59    0.73
   2  -6   0   52.10    2.89
  -2  -6   0   52.07    2.99
  -3  -6   0    1.21    0.43
  -4  -6   0   36.10    2.21
   4  -6   0   33.40    2.22
   5  -6   0   11.70    1.05
  -6  -6   0   13.16    1.06
   6   6   0   11.48    1.12
   6  -6   0   10.93    1.00
   7  -6   0   19.28    1.35
   7   6   0   16.86    1.54
  -7  -6   0   21.62    1.52
   8  -6   0    2.19    0.42
   8   6   0    2.82    0.73
  -8  -6   0    2.54    0.66
  -9  -6   0   11.46    1.10
   9   6   0   11.80    1.19
  -9  -6   0   10.81    1.19
   9  -6   0    8.58    0.68
 -10  -6   0    1.14    0.57
 -10  -6   0    0.96    0.63
  10   6   0    0.36    0.49
 -11  -6   0    3.88    0.73
 -11  -6   0    4.09    0.91
   0  -7   0    0.20    0.31
   1  -7   0    0.08    0.33
  -1  -7   0    0.31    0.33
   2  -7   0    3.09    0.43
  -2  -7   0    3.15    0.53
  -3  -7   0    9.47    0.87
   4  -7   0    4.00    0.68
  -4  -7   0    5.76    0.68
   5  -7   0    5.43    0.76
   6   7   0   -0.09    0.56
   6  -7   0    0.07    0.46
   7  -7   0   17.97    1.35
   7   7   0   17.56    1.58
  -7  -7   0   15.64    1.37
   8   7   0   59.08    3.60
  -8  -7   0   55.84    3.34
   8  -7   0   52.10    3.12
  -9  -7   0    0.08    0.54
   9   7   0   -0.11    0.66
  -9  -7   0    0.76    0.64
  10   7   0    8.46    1.12
   0  -8   0    8.53    0.78
   1  -8   0    3.67    0.54
  -1  -8   0    2.25    0.50
  -2  -8   0   11.57    0.99
  -3  -8   0    0.59    0.43
  -4  -8   0   -0.06    0.45
   4  -8   0    0.08    0.51
  -5  -8   0    2.26    0.58
   5  -8   0    2.18    0.65
   6   8   0    2.85    0.82
   6  -8   0    1.72    0.59
   7   8   0    0.22    0.80
   8   8   0    0.80    0.66
   9   8   0   -0.12    0.80
   0  -9   0    0.27    0.42
  -1  -9   0   -0.40    0.46
  -2  -9   0    0.61    0.53
  -3  -9   0    4.65    0.73
   4  -9   0    0.72    0.55
 -13   0   1    0.34    0.34
 -13   0   1    0.15    0.37
 -12   0   1   -0.19    0.29
 -12   0   1   -0.32    0.31
 -12   0   1    0.04    0.26
 -11   0   1   -0.04    0.30
 -11   0   1   -0.16    0.32
 -11   0   1    0.22    0.27
 -10   0   1   -0.36    0.33
 -10   0   1    0.11    0.22
 -10   0   1   -0.04    0.27
  -9   0   1    1.03    0.28
  -9   0   1    0.13    0.40
  -8   0   1   -0.03    0.18
  -8   0   1    0.08    0.22
  -7   0   1   -0.05    0.14
  -7   0   1    0.04    0.18
   6   0  -1   -0.02    0.13
  -6   0   1    0.02    0.11
   5   0  -1    0.13    0.11
  -5   0   1    0.05    0.08
   4   0  -1    0.33    0.11
   3   0  -1    0.25    0.11
   2   0   1    0.27    0.08
  -2   0  -1    0.02    0.02
  -2   0  -1   -0.01    0.04
   3   0   1    0.18    0.09
  -3   0  -1    0.09    0.09
  -4   0  -1    0.65    0.11
  -4   0  -1    0.43    0.14
   4   0   1    0.68    0.15
  -5   0  -1    0.41    0.22
  -5   0  -1    0.86    0.15
  -5   0  -1    0.26    0.11
   5   0   1    0.80    0.24
  -6   0  -1    0.12    0.09
  -6   0  -1    0.04    0.09
  -6   0  -1    0.16    0.16
  -7   0  -1    0.11    0.20
  -7   0  -1    0.20    0.12
  -7   0  -1    0.01    0.10
  -8   0  -1    0.33    0.26
  -8   0  -1    0.24    0.15
  -9   0  -1    0.36    0.18
  -9   0  -1    0.05    0.28
 -10   0  -1    0.08    0.17
 -10   0  -1    0.10    0.35
 -11   0  -1    0.13    0.17
 -11   0  -1   -0.11    0.37
 -12   0  -1    0.24    0.38
 -12   0  -1    0.07    0.21
 -13   0  -1   -0.20    0.39
 -13   1   1   30.06    1.86
 -13  -1   1   32.43    1.99
 -13   1   1   31.97    1.98
 -13   1   1   33.65    1.84
 -13  -1   1   32.50    2.08
 -12   1   1    0.20    0.32
 -12   1   1   -0.11    0.21
 -12  -1   1    0.31    0.34
 -12  -1   1    0.04    0.29
 -12   1   1   -0.23    0.27
 -11   1   1    0.10    0.25
 -11  -1   1    0.39    0.34
 -11   1   1    0.18    0.24
 -11  -1   1    0.57    0.38
 -11   1   1    0.10    0.29
 -10  -1   1    5.81    0.61
 -10   1   1    5.20    0.46
 -10  -1   1    3.96    0.54
  -9  -1   1  762.58   40.44
  -9   1   1  788.23   40.33
  -9  -1   1  788.35   40.46
  -9  -1   1  801.31   40.48
   9   1  -1  794.93   40.39
  -8  -1   1    3.00    0.41
  -8   1   1    2.94    0.30
  -8  -1   1    2.88    0.39
   8   1  -1    2.54    0.35
  -7  -1   1   14.61    1.00
   7   1  -1   14.15    0.96
  -7   1   1   15.48    1.03
  -7   1   1   13.47    0.87
  -7  -1   1   16.19    1.01
  -6   1   1   53.75    3.09
  -6  -1   1   51.66    3.08
  -6   1   1   58.61    2.96
  -5  -1   1   28.47    1.81
  -5   1   1   32.96    1.69
  -5   1   1   30.86    1.82
  -4  -1   1  176.87    9.10
  -4   1   1  172.39    9.08
   3   1  -1 1474.48   74.24
  -3  -1   1 1429.59   74.24
  -2  -1   1   11.83    1.38
   2   1  -1 2554.43    6.18
   1   1   1  134.14    1.10
   1  -1   1  149.44    1.37
   2   1   1  728.25   32.00
   2  -1   1  710.48   32.02
  -3  -1  -1  574.23   28.16
  -3   1  -1  543.42   28.19
   3  -1   1  547.78   28.16
  -3  -1  -1  524.05   28.21
   3   1   1  550.82   28.17
   4  -1   1  935.31   47.98
  -4   1  -1  952.98   48.03
  -4  -1  -1  913.40   48.07
  -4  -1  -1  946.93   47.99
  -5  -1  -1 1480.28   75.52
   5  -1   1 1470.91   75.51
  -5  -1  -1 1487.14   75.62
  -5   1  -1 1476.83   75.57
   6  -1   1  189.05   10.21
   6   1   1  191.12   10.15
  -6  -1  -1  189.87   10.35
  -6   1  -1  205.18   10.09
  -6   1  -1  197.13   10.19
  -6  -1  -1  188.59   10.22
  -6   1  -1  197.28   10.29
   7   1   1  118.32    6.37
  -7  -1  -1  120.32    6.45
  -7   1  -1  122.80    6.32
  -7   1  -1  127.63    6.55
  -7  -1  -1  132.10    6.64
   7  -1   1  126.34    6.47
  -8   1  -1  186.83    9.73
  -8   1  -1  186.39    9.97
  -8  -1  -1  190.77    9.87
  -8  -1  -1  211.70   10.09
  -9   1  -1   95.66    4.97
  -9   1  -1   92.90    5.22
  -9  -1  -1   97.40    5.30
  -9   1  -1   99.19    5.10
  -9  -1  -1   96.48    5.12
 -10   1  -1   14.41    0.80
 -10  -1  -1   15.31    0.99
 -10   1  -1   14.26    1.07
 -10  -1  -1   14.04    1.12
 -10   1  -1   13.61    0.88
 -11  -1  -1    8.60    0.83
 -11   1  -1    8.09    0.76
 -11  -1  -1    8.10    0.66
 -12  -1  -1   52.32    3.11
 -12   1  -1   50.71    3.01
 -12  -1  -1   51.08    2.86
 -13   1  -1   11.79    1.06
 -13  -1  -1   12.73    0.91
 -13  -1  -1   13.59    1.21
 -14  -2   1   60.10    3.58
 -14  -2   1   60.37    3.48
 -13   2   1   28.58    1.86
 -13  -2   1   25.55    1.87
 -13  -2   1   29.52    1.84
 -12  -2   1    3.97    0.57
 -12   2   1    4.57    0.35
 -11   2   1    8.82    0.59
 -11  -2   1    7.75    0.81
  11   2  -1    7.76    0.70
 -11  -2   1    7.00    0.74
  10   2  -1    6.13    0.59
 -10  -2   1    3.74    0.57
 -10  -2   1    5.05    0.61
  -9   2   1  173.29    9.36
   9   2  -1  172.86    9.31
  -9  -2   1  177.20    9.36
  -9  -2   1  182.28    9.39
  -8  -2   1    2.26    0.43
  -8   2   1    1.38    0.37
  -8  -2   1    2.04    0.45
  -7   2   1   17.96    1.16
  -7  -2   1   15.93    1.17
   6   2  -1   30.03    1.79
   5   2  -1    8.40    0.66
   4   2  -1    4.50    0.43
   3   2  -1   93.26    4.97
  -2   2   1   14.26    0.82
  -1   2   1 3583.29  182.82
   0  -2   1 9999.00  508.63
   0  -2  -1 9948.72  508.62
   1  -2   1  195.91   10.08
   2  -2   1  306.26   15.74
   2   2   1  303.89   15.73
   3   2   1   42.88    2.36
  -3  -2  -1   42.22    2.33
   3  -2   1   41.71    2.33
  -4   2  -1  144.98    7.43
  -4  -2  -1  144.09    7.38
   4  -2   1  135.45    7.34
  -5  -2  -1  171.64    8.84
  -5  -2  -1  160.77    8.72
   5  -2   1  166.85    8.68
   5   2   1  168.70    8.69
  -5   2  -1  167.94    8.76
  -6  -2  -1    0.34    0.28
  -6  -2  -1    0.16    0.20
   6   2   1   -0.02    0.16
   6  -2   1    0.33    0.17
  -6   2  -1    0.18    0.20
  -7  -2  -1   20.64    1.36
  -7   2  -1   21.39    1.41
   7  -2   1   23.93    1.33
  -7  -2  -1   23.24    1.52
  -8  -2  -1   30.22    1.95
   8  -2   1   29.27    1.72
  -8   2  -1   30.20    1.77
  -8   2  -1   30.31    1.84
  -8  -2  -1   30.12    1.79
  -9   2  -1   13.32    0.93
  -9   2  -1   13.53    1.01
  -9  -2  -1   14.14    1.14
  -9  -2  -1   14.01    0.97
   9   2   1   12.77    0.87
   9  -2   1   13.17    0.89
 -10  -2  -1   72.91    3.82
 -10   2  -1   65.33    3.84
  10   2   1   67.17    3.63
 -10  -2  -1   69.29    3.98
 -11  -2  -1    6.10    0.61
 -11  -2  -1    6.22    0.77
 -11   2  -1    5.72    0.64
 -12   2  -1    0.76    0.37
 -12  -2  -1   -0.13    0.31
 -12   2  -1    0.34    0.24
 -12  -2  -1    0.63    0.42
 -13  -2  -1   30.56    2.14
 -13  -2  -1   32.02    1.93
 -14  -2  -1    4.14    0.78
 -14  -3   1    5.57    0.71
 -14  -3   1    4.09    0.73
 -13  -3   1   11.56    0.98
 -13  -3   1    9.79    1.03
 -12  -3   1   19.77    1.40
 -12  -3   1   16.54    1.40
  12   3  -1   19.97    1.37
 -11  -3   1   12.13    1.05
 -11  -3   1   13.02    1.15
 -11   3   1   13.76    1.13
  11   3  -1   14.29    1.10
 -10   3   1   32.71    1.71
 -10  -3   1   27.72    1.98
 -10  -3   1   32.58    2.13
 -10   3   1   31.88    2.07
  -9   3   1    1.43    0.47
  -9  -3   1    1.66    0.50
  -9  -3   1    0.90    0.50
  -9   3   1    1.43    0.20
  -8  -3   1  545.33   28.36
  -8   3   1  560.27   28.05
   8   3  -1  509.66   28.30
  -7   3   1   16.09    0.92
  -7  -3   1   16.97    1.19
   7   3  -1   14.46    1.12
   6  -3  -1   45.45    2.48
  -6  -3   1   47.93    2.74
   6   3  -1   46.98    2.73
  -6   3   1   48.05    2.50
  -5  -3   1   18.61    1.32
   5  -3  -1   20.84    1.17
  -5   3   1   20.19    1.14
   5   3  -1   20.38    1.35
   4  -3  -1  365.67   18.77
   4   3  -1  373.50   18.93
  -4   3   1  361.08   18.72
  -3   3   1  112.83    5.89
  -2   3   1  180.31    9.07
  -2  -3   1  166.70    9.13
   1  -3  -1  123.37    6.46
  -1  -3   1  131.12    6.54
  -1   3   1  119.38    6.49
   0  -3   1  133.51    7.35
   0   3   1  142.63    7.40
   0  -3  -1  148.63    7.36
   1  -3   1  113.81    6.08
  -1  -3  -1  121.46    6.15
   2  -3   1  472.64   24.21
   3  -3   1  254.02   13.44
   3  -3   1  262.00   13.62
   3   3   1  297.47   13.70
   4  -3   1   23.83    1.47
  -4  -3  -1   24.47    1.48
  -5  -3  -1  252.42   12.61
   5  -3   1  233.75   12.54
   6  -3   1  149.52    7.79
  -6  -3  -1  144.14    7.99
  -6  -3  -1  148.45    7.87
   6   3   1  150.51    7.87
  -7  -3  -1    1.45    0.41
  -7  -3  -1    1.25    0.33
   7  -3   1    1.04    0.24
   7   3   1    0.85    0.28
   8  -3   1   47.09    2.65
  -8  -3  -1   46.62    2.93
   8   3   1   48.67    2.74
  -8  -3  -1   49.93    2.79
  -9  -3  -1   98.47    5.29
   9  -3   1   85.94    4.91
  -9   3  -1   98.63    5.10
  -9  -3  -1   98.09    5.11
  10  -3   1    1.72    0.30
 -10  -3  -1    1.65    0.54
 -10  -3  -1    1.90    0.46
 -10   3  -1    2.11    0.43
 -11   3  -1   -0.10    0.34
  11   3   1    0.13    0.26
 -11  -3  -1    0.88    0.51
 -11  -3  -1    0.46    0.38
 -12  -3  -1    4.28    0.58
 -12  -3  -1    4.18    0.74
 -13  -3  -1   34.78    2.12
 -13  -3  -1   31.90    2.31
 -14  -3  -1   12.58    1.28
 -14  -4   1    3.94    0.79
 -14  -4   1    5.21    0.79
 -13  -4   1   -0.09    0.50
 -13  -4   1    0.14    0.47
 -12  -4   1   16.23    1.33
  12   4  -1   17.24    1.33
 -12  -4   1   15.62    1.41
 -12   4   1   20.38    1.51
 -11   4   1   26.30    1.82
 -11  -4   1   23.93    1.85
 -11  -4   1   24.45    1.73
 -10   4   1    5.60    0.36
 -10  -4   1    6.45    0.81
 -10  -4   1    6.27    0.71
 -10   4   1    7.62    0.82
  -9   4   1   19.76    1.12
  -9  -4   1   20.87    1.44
   9   4  -1   19.27    1.47
   8  -4  -1   12.99    0.79
  -8  -4   1   14.56    1.12
   8   4  -1   15.78    1.19
  -8   4   1   14.69    0.84
   7   4  -1   23.87    1.60
   7  -4  -1   21.61    1.25
  -7  -4   1   20.90    1.49
  -7   4   1   22.15    1.27
   6   4  -1   41.48    2.37
   6  -4  -1   37.04    2.08
  -6   4   1   35.92    2.04
  -6  -4   1   37.31    2.27
   5  -4  -1   87.55    4.53
  -5  -4   1   76.69    4.63
   5   4  -1   86.58    4.72
  -5   4   1   84.82    4.46
  -4   4   1    0.91    0.21
  -3   4   1   76.90    3.85
  -3  -4   1   64.09    3.90
  -2   4   1  399.18   21.14
  -2  -4   1  423.48   21.18
  -1   4   1  145.60    8.10
  -1  -4   1  158.72    8.10
   1  -4  -1  157.83    8.05
   0  -4   1  721.93   38.60
   0  -4  -1  771.11   38.60
   0   4   1  774.70   38.71
   1   4   1   32.58    2.01
  -1  -4  -1   33.92    1.91
   1  -4   1   32.85    1.85
   2  -4   1    0.91    0.18
   3  -4   1   98.16    5.36
   3  -4   1   98.74    5.15
   4  -4   1   20.80    1.41
  -4  -4  -1   23.33    1.44
   5  -4   1   18.04    1.25
  -5  -4  -1   19.62    1.29
   6   4   1   45.12    2.64
   6  -4   1   42.41    2.52
  -6  -4  -1   45.60    2.61
  -7  -4  -1    6.49    0.68
   7   4   1    7.72    0.76
   7  -4   1    5.78    0.57
  -7  -4  -1    7.75    0.85
   8   4   1   12.29    1.03
  -8  -4  -1   13.12    1.06
  -8  -4  -1   13.52    1.20
   8  -4   1   12.68    0.88
   9  -4   1    0.03    0.23
   9   4   1    0.41    0.37
  -9  -4  -1   -0.08    0.53
  -9  -4  -1    0.35    0.40
  10  -4   1   61.48    3.51
 -10  -4  -1   71.23    4.03
 -10  -4  -1   72.55    3.80
 -11  -4  -1    6.79    0.77
 -11  -4  -1    5.93    0.91
 -11   4  -1    9.69    0.90
 -12  -4  -1   11.50    0.96
 -12  -4  -1    8.23    1.12
 -13  -4  -1    5.60    0.71
 -13  -4  -1    4.89    0.90
 -14  -4  -1    4.42    0.92
 -13  -5   1    3.77    0.71
 -13  -5   1    3.48    0.79
 -12  -5   1    0.39    0.59
 -12  -5   1    0.15    0.42
 -12   5   1   -0.19    0.50
 -11  -5   1    1.61    0.69
 -11   5   1    1.28    0.57
 -11  -5   1    0.89    0.45
  10   5  -1   27.93    1.86
 -10  -5   1   21.70    1.68
  -9   5   1   16.62    1.01
   9   5  -1   18.23    1.46
  -9  -5   1   14.95    1.27
  -8   5   1   78.84    4.19
   8  -5  -1   76.96    4.13
  -8  -5   1   73.57    4.42
   8   5  -1   90.19    4.70
  -7   5   1  109.52    6.04
  -7  -5   1  109.04    6.26
   7  -5  -1  116.88    6.06
  -6  -5   1    6.55    0.68
   6  -5  -1    6.28    0.58
   6   5  -1    6.46    0.79
  -6   5   1    5.17    0.50
   5  -5  -1   30.61    1.86
  -5   5   1   28.91    1.74
   5   5  -1   31.86    2.03
  -4   5   1   28.28    1.68
  -3   5   1   36.42    2.22
  -3  -5   1   41.37    2.31
  -2  -5   1   18.05    1.16
  -2   5   1   15.31    1.14
   1  -5  -1   37.33    2.20
  -1  -5   1   39.85    2.25
  -1   5   1   41.13    2.37
   0   5   1   61.55    3.30
   0  -5  -1   53.93    3.10
   0  -5   1   56.29    3.11
   1   5   1   28.34    1.84
  -1  -5  -1   26.69    1.66
   1  -5   1   28.93    1.65
   2   5   1   52.13    3.21
  -2  -5  -1   60.17    3.07
   2  -5   1   51.58    2.94
   3  -5   1   10.82    0.73
   3  -5   1   11.26    0.95
   4  -5   1    0.48    0.35
   5  -5   1   81.77    4.65
  -5  -5  -1   86.42    4.69
  -6  -5  -1    5.68    0.69
   6  -5   1    6.45    0.66
  -7  -5  -1    6.57    0.78
   7   5   1    8.40    0.89
   7  -5   1    7.02    0.67
   8  -5   1   40.51    2.41
  -8  -5  -1   43.28    2.80
   8   5   1   44.87    2.70
  -8  -5  -1   41.40    2.59
   9  -5   1    1.36    0.32
   9   5   1    1.67    0.51
  -9  -5  -1    1.61    0.51
  -9  -5  -1    0.57    0.62
 -10  -5  -1    0.49    0.55
 -10  -5  -1    0.32    0.40
  10   5   1    0.26    0.45
  10  -5   1    0.38    0.25
 -11  -5  -1    0.61    0.57
 -11  -5  -1    0.58    0.44
 -11   5  -1    0.23    0.43
 -12  -5  -1    0.40    0.47
 -12  -5  -1   -0.10    0.62
 -13  -5  -1    9.30    0.96
 -11  -6   1   24.67    1.86
 -11  -6   1   26.40    2.05
  11   6  -1   24.99    1.94
 -10  -6   1    3.95    0.68
  10   6  -1    4.13    0.82
  -9  -6   1    5.86    0.78
   9   6  -1    5.70    0.94
   9  -6  -1    6.19    0.45
  -8  -6   1    0.67    0.43
   8  -6  -1    0.39    0.27
   8   6  -1    0.58    0.64
  -7  -6   1   10.13    0.93
   7  -6  -1    8.44    0.78
  -7   6   1    8.29    0.76
   7   6  -1   10.27    1.13
   6   6  -1   44.45    2.83
  -6   6   1   40.37    2.49
   6  -6  -1   46.36    2.62
   5   6  -1   23.34    1.75
   5  -6  -1   25.18    1.63
  -5   6   1   22.27    1.52
  -4   6   1    2.90    0.49
  -4  -6   1    3.35    0.52
  -3   6   1   31.05    2.03
  -3  -6   1   35.10    2.07
  -2   6   1    2.89    0.55
  -2  -6   1    3.10    0.50
  -1   6   1  288.81   15.15
  -1  -6   1  310.84   15.05
   1  -6  -1  271.91   14.95
   0   6   1    7.86    0.86
   0  -6   1    8.10    0.71
   0  -6  -1    8.00    0.70
   1  -6   1    8.45    0.67
  -1  -6  -1    7.58    0.68
   2  -6   1    1.47    0.29
  -2  -6  -1    1.67    0.37
   3  -6   1   15.38    1.02
  -3  -6  -1   16.15    1.16
   3  -6   1   15.27    1.27
   4  -6   1   10.80    1.03
   5  -6   1    6.01    0.74
   6  -6   1   28.85    1.94
  -6  -6  -1   29.22    1.91
   7  -6   1    3.18    0.56
  -7  -6  -1    3.73    0.61
   7   6   1    3.23    0.71
   8  -6   1    0.91    0.39
  -8  -6  -1    0.58    0.47
  -8  -6  -1    1.40    0.61
   8   6   1    1.11    0.58
  -9  -6  -1    0.07    0.45
  -9  -6  -1    0.53    0.59
   9   6   1    0.86    0.56
   9  -6   1    0.17    0.29
 -10  -6  -1   -0.11    0.61
  10   6   1    0.16    0.48
 -10  -6  -1    0.14    0.49
 -11  -6  -1   15.01    1.28
 -11  -6  -1   16.37    1.62
  10   7  -1    0.57    0.67
  -9  -7   1    0.50    0.52
   9   7  -1    1.26    0.63
  -8  -7   1   21.98    1.66
   8   7  -1   21.17    1.83
  -7  -7   1   71.15    4.34
   7  -7  -1   79.29    4.27
   7   7  -1   72.99    4.57
   6  -7  -1    1.73    0.53
   6   7  -1    1.94    0.69
   5  -7  -1    3.58    0.61
  -5  -7   1    3.38    0.60
   5   7  -1    3.00    0.71
  -4  -7   1    0.58    0.44
  -3  -7   1    1.85    0.57
  -2  -7   1    6.04    0.70
   1  -7  -1    3.85    0.50
  -1  -7   1    4.28    0.57
   0  -7  -1    3.65    0.49
   0  -7   1    2.28    0.42
  -1  -7  -1    1.44    0.40
   1  -7   1    0.95    0.34
  -2  -7  -1    0.14    0.36
   2  -7   1    0.25    0.28
  -3  -7  -1    5.44    0.65
   3  -7   1    4.55    0.51
   3  -7   1    4.16    0.71
   4  -7   1    4.42    0.72
  -4  -7  -1    6.78    0.72
   5  -7   1    0.44    0.47
   6  -7   1   27.15    1.85
  -6  -7  -1   23.39    1.74
   7  -7   1   45.40    2.75
   7   7   1   45.59    2.92
  -7  -7  -1   41.62    2.73
  -8  -7  -1    0.22    0.66
   8  -7   1    0.26    0.44
  -8  -7  -1    0.50    0.49
   8   7   1    0.98    0.68
  -9  -7  -1    5.46    0.75
  -9  -7  -1    3.11    0.87
   9   7   1    2.83    0.76
   9   8  -1    3.52    0.97
   8   8  -1    0.72    0.73
   7   8  -1    1.75    0.76
   6   8  -1    7.94    1.12
  -6  -8   1    7.89    0.93
   6  -8  -1    8.77    0.97
  -5  -8   1    1.01    0.53
   5   8  -1    1.50    0.68
   5  -8  -1    1.61    0.57
  -4  -8   1    2.14    0.56
  -3  -8   1    1.33    0.48
  -2  -8   1   57.11    3.33
  -1  -8   1    2.01    0.47
   0  -8  -1   -0.49    0.39
   0  -8   1    0.23    0.34
   1  -8   1    0.26    0.35
  -1  -8  -1    0.83    0.48
   2  -8   1    0.78    0.35
  -2  -8  -1    1.21    0.45
  -3  -8  -1    0.71    0.44
   3  -8   1    1.85    0.61
  -4  -8  -1    6.25    0.79
   4  -8   1    6.99    0.93
  -5  -8  -1   10.19    0.98
   5  -8   1    7.64    0.99
   6  -8   1   10.41    1.14
   7   8   1    0.64    0.66
   8   8   1    0.44    0.76
   4  -9  -1    0.17    0.56
  -3  -9   1    0.65    0.55
  -2  -9   1    0.18    0.46
  -1  -9   1    5.34    0.69
   0  -9   1    2.11    0.50
  -1  -9  -1   -0.18    0.50
   1  -9   1    0.26    0.39
  -2  -9  -1    2.70    0.61
   3  -9   1    0.10    0.58
  -3  -9  -1   -0.67    0.52
   4  -9   1   -0.38    0.55
 -13   0   2   37.47    2.33
 -13   0   2   39.04    2.22
 -13   0   2   36.12    2.28
 -12   0   2  104.50    5.56
 -12   0   2   98.55    5.60
 -12   0   2  101.40    5.47
 -11   0   2  153.67    8.12
 -11   0   2  148.35    7.91
 -10   0   2  102.11    5.40
 -10   0   2   94.83    5.16
  -9   0   2  348.09   18.46
  -9   0   2  356.72   18.25
  -8   0   2  259.93   13.69
  -8   0   2  276.98   13.93
   7   0  -2  302.23   16.13
  -7   0   2  318.27   16.06
   6   0  -2  733.52   37.63
   5   0  -2  455.03   23.42
   4   0  -2  672.59   34.49
   3   0  -2  129.71    6.79
   2   0  -2  113.97    6.62
  -2   0   2  137.29    6.59
  -1   0   2 1719.25   87.77
   0   0  -2 1549.55   79.12
  -1   0  -2  837.89   42.81
  -2   0  -2  847.14   47.93
   2   0   2 1019.60   47.91
   3   0   2  621.82   31.04
   3   0   2  606.29   30.93
  -3   0  -2  583.71   31.06
   4   0   2  544.32   28.20
   4   0   2  564.80   28.31
  -4   0  -2  553.86   28.35
   5   0   2 1335.10   67.12
  -5   0  -2 1305.85   67.18
  -5   0  -2 1304.95   66.99
  -6   0  -2  366.19   18.73
  -6   0  -2  356.52   18.51
   6   0   2  368.79   18.66
  -7   0  -2    0.90    0.15
   7   0   2    1.10    0.27
  -7   0  -2    1.00    0.31
  -8   0  -2    0.20    0.12
  -8   0  -2    0.61    0.33
  -9   0  -2   40.54    2.44
  -9   0  -2   39.53    2.16
 -10   0  -2  237.54   12.39
 -10   0  -2  249.43   12.72
 -11   0  -2   24.43    1.70
 -12   0  -2   -0.07    0.42
 -13   0  -2    0.68    0.47
 -14  -1   2    1.99    0.46
 -13  -1   2    6.04    0.70
 -13   1   2    4.97    0.35
 -13   1   2    6.43    0.61
 -13   1   2    6.30    0.75
 -13  -1   2    5.62    0.66
 -12  -1   2   10.22    0.84
 -12  -1   2   10.10    0.90
 -12   1   2    9.70    0.64
 -12   1   2    9.42    0.96
 -11  -1   2   12.71    1.06
 -11  -1   2   14.68    1.02
 -11   1   2   13.90    1.13
 -11   1   2   12.22    0.80
 -10  -1   2   41.92    2.42
 -10  -1   2   39.48    2.30
 -10   1   2   38.77    2.13
  10   1  -2   37.94    2.31
  -9   1   2  572.92   29.17
  -9  -1   2  546.25   29.34
   9   1  -2  591.63   29.38
  -9  -1   2  564.86   29.44
  -8   1   2   33.65    1.78
   8   1  -2   32.34    1.97
  -8  -1   2   30.68    2.03
   7   1  -2   24.33    1.47
  -7  -1   2   23.80    1.51
  -7   1   2   22.96    1.25
  -7   1   2   21.42    1.49
  -6   1   2    0.91    0.28
  -6  -1   2    0.64    0.26
  -5  -1   2  125.75    6.75
  -5   1   2  127.54    6.74
  -4  -1   2  100.14    5.39
  -4   1   2  101.28    5.37
  -3   1   2    2.67    0.28
  -3  -1   2    1.95    0.27
   3   1  -2    2.01    0.28
  -2   1   2    0.21    0.06
   2   1  -2    0.08    0.17
  -1   1   2   28.50    1.54
   0   1  -2   53.15    0.91
   0   1   2   55.01    0.82
  -1   1  -2    7.51    0.50
   1   1   2    6.71    0.46
   1  -1   2    8.48    0.55
  -2  -1  -2   10.90    0.68
   2  -1   2   12.33    0.75
  -2   1  -2   10.04    0.75
   2   1   2   12.29    0.69
  -3   1  -2  119.98    6.33
  -3  -1  -2  121.36    6.23
  -3  -1  -2  109.44    6.31
   3  -1   2  120.01    6.28
   3   1   2  126.63    6.31
   3   1   2  119.91    6.22
   4  -1   2  883.94   45.98
  -4  -1  -2  901.26   46.07
  -4   1  -2  884.19   46.05
  -4  -1  -2  924.84   45.94
   4   1   2  887.95   45.95
   5  -1   2  309.69   16.15
  -5  -1  -2  306.31   16.26
  -5   1  -2  322.31   16.25
  -5  -1  -2  313.62   16.10
   6  -1   2   63.97    3.44
  -6  -1  -2   60.66    3.37
  -6  -1  -2   63.23    3.57
  -6   1  -2   63.99    3.53
  -6   1  -2   63.84    3.31
   7  -1   2    2.72    0.35
  -7  -1  -2    3.14    0.31
  -7  -1  -2    2.46    0.42
  -7   1  -2    3.39    0.43
  -8  -1  -2   73.71    4.03
  -8  -1  -2   70.54    3.81
  -8   1  -2   72.79    4.00
   8  -1   2   69.43    3.89
  -9  -1  -2    2.26    0.30
  -9   1  -2    2.60    0.44
  -9  -1  -2    2.11    0.47
 -10  -1  -2    0.74    0.24
 -10   1  -2   -0.05    0.34
 -10  -1  -2    0.71    0.46
 -11  -1  -2    2.87    0.57
 -11   1  -2    1.27    0.43
 -11  -1  -2    2.43    0.34
 -12  -1  -2    6.58    0.81
 -12   1  -2    5.81    0.73
 -12  -1  -2    6.20    0.55
 -13   1  -2   -0.14    0.43
 -13  -1  -2   -0.08    0.52
 -14  -2   2    0.06    0.43
 -13  -2   2   10.95    1.00
 -13  -2   2   11.59    1.00
 -13   2   2   11.49    1.06
 -12  -2   2   41.84    2.69
 -12  -2   2   42.46    2.64
  12   2  -2   47.09    2.64
  11   2  -2  118.25    6.27
 -11  -2   2  112.69    6.31
 -11  -2   2  113.80    6.27
  10   2  -2   12.57    0.98
 -10  -2   2   11.27    0.96
 -10   2   2   10.51    0.99
 -10  -2   2   11.98    1.03
   9   2  -2   31.17    2.01
  -9   2   2   33.10    2.08
  -8   2   2   69.72    3.94
  -7   2   2  235.16   12.34
  -6   2   2  157.92    8.36
   5   2  -2  203.03   10.65
   4   2  -2    6.83    0.59
   3   2  -2  605.42   31.13
   2   2  -2   88.57    5.07
   2  -2  -2   98.09    4.95
  -1   2   2  210.84   11.51
   1  -2  -2  237.35   11.52
   0  -2  -2 1825.45   93.24
   1  -2   2    2.21    0.32
  -1  -2  -2    2.52    0.30
   2  -2   2    3.96    0.42
   2   2   2    4.63    0.37
  -2   2  -2    4.65    0.46
  -2  -2  -2    4.03    0.36
   3  -2   2  328.09   16.69
   3   2   2  312.32   16.63
  -3   2  -2  314.03   16.74
  -3  -2  -2  335.40   16.64
   4  -2   2  298.56   16.68
   4   2   2  343.80   16.71
  -4  -2  -2  344.27   16.68
  -4   2  -2  319.00   16.78
  -4  -2  -2  306.43   16.76
  -5   2  -2  198.58   10.40
   5   2   2  176.04   10.30
  -5  -2  -2  211.96   10.30
   5  -2   2  204.18   10.30
  -5  -2  -2  196.89   10.42
  -6   2  -2  106.43    5.64
  -6  -2  -2  109.27    5.68
  -6  -2  -2  107.05    5.51
   6  -2   2  101.30    5.50
   6   2   2   99.67    5.43
   7   2   2    0.36    0.16
  -7  -2  -2    0.18    0.32
  -7   2  -2    0.05    0.27
  -7  -2  -2    0.71    0.23
   7  -2   2   -0.13    0.22
  -8   2  -2   26.53    1.71
  -8   2  -2   25.45    1.49
  -8  -2  -2   30.95    1.84
   8  -2   2   24.29    1.54
  -8  -2  -2   24.50    1.53
  -9  -2  -2   16.37    1.06
   9   2   2   15.17    0.89
  -9   2  -2   14.59    1.19
  -9  -2  -2   18.82    1.36
  -9   2  -2   16.98    1.01
   9  -2   2   15.42    1.06
 -10  -2  -2   86.43    4.83
  10  -2   2   88.51    4.85
 -10  -2  -2   92.84    5.14
 -10   2  -2   96.29    5.05
 -11  -2  -2   27.80    1.70
 -11  -2  -2   28.56    1.97
 -11   2  -2   28.20    1.88
 -12   2  -2    1.26    0.46
 -12  -2  -2    1.44    0.59
 -12  -2  -2    1.68    0.38
 -13  -2  -2   -0.52    0.53
 -13  -2  -2   -0.42    0.41
 -14  -2  -2   19.37    1.65
 -14  -3   2   12.26    1.12
 -14  -3   2   10.12    1.04
  13   3  -2    3.19    0.60
 -13  -3   2    3.31    0.62
 -13  -3   2    3.45    0.57
 -12  -3   2    6.66    0.79
  12   3  -2    6.05    0.75
 -12  -3   2    4.63    0.69
 -12   3   2    7.24    0.48
  11   3  -2   12.10    1.05
 -11  -3   2   10.54    1.04
 -11  -3   2   12.41    1.07
 -11   3   2   10.67    1.08
 -10   3   2    5.07    0.70
 -10  -3   2    3.73    0.64
  -9   3   2  590.53   31.25
  -9  -3   2  617.84   31.27
  -8  -3   2   15.91    1.24
  -8   3   2   15.55    1.21
   7   3  -2   67.37    3.83
   6   3  -2   28.57    1.82
   5   3  -2   30.40    1.91
  -4   3   2    3.87    0.34
   4   3  -2    3.45    0.46
  -3   3   2    0.53    0.16
   3   3  -2    1.22    0.30
  -2   3   2   55.09    2.96
  -1   3   2    6.40    0.48
   0  -3  -2   44.57    2.29
   0   3   2   38.01    2.30
   1  -3   2  112.01    6.07
   1  -3   2  124.39    6.26
   2   3   2    1.92    0.31
   2  -3   2    2.43    0.23
   2  -3   2    3.63    0.42
  -3  -3  -2    8.75    0.63
   3   3   2    7.36    0.62
   3  -3   2    7.52    0.66
   3  -3   2    7.22    0.46
   4  -3   2  346.02   18.46
  -4  -3  -2  361.12   18.44
   4   3   2  362.41   18.48
  -5  -3  -2  320.07   17.39
   5  -3   2  325.93   17.27
  -5  -3  -2  351.20   17.29
  -6  -3  -2  107.45    6.16
   6  -3   2  108.00    5.99
  -6  -3  -2  113.42    6.01
   6   3   2  119.00    6.01
   7   3   2   17.18    1.14
  -7  -3  -2   17.93    1.18
   7  -3   2   16.23    1.14
  -7  -3  -2   18.52    1.37
  -7   3  -2   18.68    1.31
  -8  -3  -2   51.84    2.93
  -8   3  -2   53.80    3.07
   8  -3   2   50.54    2.87
   8   3   2   49.27    2.87
  -8  -3  -2   55.62    3.19
  -9   3  -2   26.24    1.85
  -9  -3  -2   31.66    2.04
  -9  -3  -2   30.07    1.76
   9  -3   2   26.77    1.69
 -10   3  -2    2.41    0.40
 -10  -3  -2    2.00    0.40
 -10  -3  -2    1.76    0.58
  10  -3   2    2.16    0.37
  10   3   2    1.62    0.30
 -10   3  -2    1.90    0.50
  11  -3   2    0.10    0.26
 -11  -3  -2    0.18    0.31
 -11  -3  -2   -0.17    0.51
  11   3   2    0.07    0.16
 -11   3  -2   -0.31    0.40
 -12  -3  -2    9.78    0.82
 -12  -3  -2    8.32    0.99
 -13  -3  -2    0.56    0.41
 -13  -3  -2    0.72    0.57
 -14  -3  -2    6.13    0.98
 -14  -4   2   20.47    1.51
 -14  -4   2   17.67    1.56
 -13  -4   2    2.70    0.67
 -13   4   2    3.23    0.74
 -13  -4   2    2.38    0.56
 -12   4   2    5.92    0.83
 -12  -4   2    4.39    0.68
 -12  -4   2    4.43    0.74
  12   4  -2    5.26    0.73
 -11  -4   2   10.17    1.11
 -11  -4   2    9.01    1.00
 -11   4   2   14.23    0.80
 -11   4   2   12.82    1.20
 -10   4   2    1.37    0.52
 -10   4   2    1.77    0.28
 -10  -4   2    0.69    0.46
  -9   4   2   44.84    2.35
  -9  -4   2   41.39    2.66
   9   4  -2   37.69    2.66
  -8  -4   2   -0.52    0.47
  -8   4   2    0.14    0.21
   8   4  -2    0.07    0.43
  -7   4   2   26.27    1.51
  -7  -4   2   25.59    1.76
   7   4  -2   26.67    1.82
   6  -4  -2   26.92    1.51
   6   4  -2   27.22    1.82
  -6  -4   2   25.72    1.76
  -6   4   2   26.60    1.54
  -5   4   2   12.67    0.83
   5   4  -2   12.94    1.06
  -4   4   2  108.14    5.74
   4   4  -2  110.06    5.96
  -3  -4   2  282.48   13.74
  -3   4   2  251.10   13.57
  -2  -4   2   11.13    0.87
  -2   4   2   11.00    0.80
  -1   4   2 1442.35   76.97
  -1  -4   2 1581.88   77.02
   0   4   2   37.73    2.23
   0  -4   2   37.97    2.20
   0  -4  -2   40.57    2.21
   1  -4   2    2.76    0.30
  -1  -4  -2    3.02    0.37
   2  -4   2    7.62    0.52
   2  -4   2    6.29    0.68
   3   4   2   25.14    1.55
   3  -4   2   19.57    1.48
   3  -4   2   23.88    1.31
   4  -4   2   36.38    2.21
   4  -4   2   35.79    1.96
  -4  -4  -2   37.06    2.16
   4   4   2   39.80    2.27
  -5  -4  -2    0.73    0.33
  -5  -4  -2    0.12    0.38
   5  -4   2    0.78    0.33
   6  -4   2    3.48    0.47
  -6  -4  -2    1.65    0.47
  -6  -4  -2    3.57    0.47
  -7  -4  -2    0.80    0.33
  -7  -4  -2    0.99    0.50
   7  -4   2    0.77    0.32
   7   4   2    0.46    0.34
   8   4   2   16.71    1.15
  -8  -4  -2   16.02    1.35
  -8  -4  -2   13.63    1.10
   8  -4   2   14.45    1.03
   9  -4   2   24.17    1.56
  -9  -4  -2   26.83    1.69
   9   4   2   25.96    1.65
  -9  -4  -2   26.15    1.93
  10  -4   2    0.69    0.30
 -10  -4  -2    0.82    0.49
 -10  -4  -2    0.15    0.36
  11  -4   2   15.19    1.05
 -11  -4  -2   15.38    1.18
 -11  -4  -2   16.17    1.48
 -11   4  -2   18.88    1.27
 -12  -4  -2   14.52    1.42
 -12  -4  -2   15.26    1.17
 -13  -4  -2    2.12    0.70
 -13  -4  -2    2.82    0.56
 -13  -5   2    0.54    0.49
 -13  -5   2    0.10    0.66
 -12  -5   2   -0.10    0.56
 -12  -5   2   -0.54    0.51
 -12   5   2    0.10    0.49
 -11  -5   2    1.02    0.53
 -11   5   2    1.43    0.59
 -10  -5   2   32.44    2.35
 -10   5   2   39.09    2.11
  10   5  -2   39.73    2.57
  -9  -5   2    0.66    0.44
  -9   5   2    0.38    0.27
   9   5  -2    0.69    0.62
  -8  -5   2  120.08    7.05
  -8   5   2  131.23    6.82
   8   5  -2  138.01    7.29
   7  -5  -2   12.45    0.85
   7   5  -2   14.57    1.27
  -7   5   2   14.73    0.93
  -7  -5   2   13.48    1.13
   6   5  -2   14.09    1.20
  -6   5   2   13.70    0.94
   6  -5  -2   14.21    0.97
  -5   5   2    0.70    0.25
   5   5  -2    0.35    0.39
   4   5  -2   43.36    2.74
  -4   5   2   41.39    2.51
  -3   5   2   50.36    3.03
  -3  -5   2   60.91    3.18
  -2  -5   2   78.35    4.24
  -2   5   2   75.37    4.20
  -1  -5   2   20.59    1.32
  -1   5   2   21.17    1.37
   0   5   2   11.82    0.91
   0  -5   2   11.19    0.83
   0  -5  -2   12.36    0.87
   1   5   2   59.93    3.27
   1  -5   2   53.43    3.06
  -1  -5  -2   57.55    3.14
  -2  -5  -2   91.43    4.86
   2  -5   2   89.83    4.76
   2  -5   2   85.39    5.02
   3  -5   2   68.00    4.02
   3  -5   2   71.14    3.75
   4  -5   2   28.42    1.87
  -4  -5  -2   26.70    1.78
   4  -5   2   29.59    1.61
  -5  -5  -2    2.38    0.44
   5  -5   2    2.68    0.51
  -6  -5  -2   34.83    2.46
  -6  -5  -2   37.18    2.31
   6  -5   2   41.38    2.37
  -7  -5  -2    8.23    0.82
  -7  -5  -2    8.64    0.98
   7   5   2   10.42    0.96
   7  -5   2    7.85    0.77
  -8  -5  -2    0.46    0.57
   8  -5   2    0.44    0.33
  -8  -5  -2    0.56    0.41
   8   5   2    0.86    0.49
   9   5   2   12.24    1.03
   9  -5   2   10.64    0.86
  -9  -5  -2   10.64    0.97
  -9  -5  -2   13.62    1.30
 -10  -5  -2    0.29    0.39
  10  -5   2    0.03    0.28
  10   5   2    1.01    0.46
 -10  -5  -2    0.20    0.61
 -11  -5  -2    1.29    0.72
 -11  -5  -2    0.87    0.43
 -12  -5  -2    1.70    0.54
 -12  -5  -2    1.69    0.75
 -13  -5  -2    3.91    0.71
 -11   6   2    2.66    0.71
 -11  -6   2    2.69    0.63
 -10  -6   2    0.39    0.49
  10   6  -2    0.64    0.65
  -9  -6   2    6.00    0.84
   9   6  -2    8.03    1.06
  -9   6   2    8.69    0.72
   8   6  -2    1.02    0.71
   8  -6  -2    1.10    0.24
  -8  -6   2    1.63    0.50
  -8   6   2    0.81    0.38
  -7  -6   2    0.34    0.45
   7   6  -2    0.28    0.49
   7  -6  -2    0.29    0.32
  -7   6   2   -0.04    0.31
   6   6  -2    5.67    0.84
   6  -6  -2    6.23    0.66
  -6   6   2    6.05    0.59
  -5   6   2    0.16    0.28
  -5  -6   2   -0.18    0.40
  -4   6   2    0.90    0.34
   4   6  -2    1.88    0.51
  -4  -6   2    1.19    0.45
  -3  -6   2   52.97    2.82
  -3   6   2   42.47    2.71
  -2   6   2  257.78   13.90
  -2  -6   2  272.87   13.90
  -1  -6   2   73.37    4.08
  -1   6   2   74.16    4.18
   0  -6  -2   33.28    2.07
   0   6   2   37.73    2.27
   0  -6   2   34.98    2.06
   1   6   2   34.24    2.32
   1  -6   2   38.51    2.16
  -1  -6  -2   36.13    2.17
   2  -6   2    5.15    0.80
  -2  -6  -2    7.26    0.68
   2   6   2    6.22    0.78
   2  -6   2    6.73    0.56
  -3  -6  -2    8.29    0.77
   3  -6   2    7.41    0.85
   3  -6   2    8.44    0.63
   4  -6   2    0.42    0.25
   4  -6   2    0.07    0.40
   5  -6   2    3.78    0.60
  -5  -6  -2    2.35    0.48
  -6  -6  -2    2.95    0.56
   6  -6   2    3.73    0.64
   7  -6   2    0.46    0.44
  -7  -6  -2   -0.30    0.44
  -7  -6  -2   -0.10    0.60
   8  -6   2    2.27    0.52
  -8  -6  -2    2.55    0.56
   8   6   2    2.22    0.62
  -8  -6  -2    2.37    0.71
  -9  -6  -2   13.00    1.16
   9   6   2   12.91    1.24
   9  -6   2   14.42    1.05
  -9  -6  -2   14.16    1.46
 -10  -6  -2    1.37    0.55
 -10  -6  -2    1.48    0.71
 -11  -6  -2    1.91    0.58
  10   7  -2    4.66    1.01
  -9  -7   2    2.66    0.62
   9   7  -2    4.09    0.96
  -8   7   2    3.95    0.59
  -8  -7   2    3.61    0.66
   8   7  -2    3.55    0.85
  -7   7   2    3.71    0.60
   7  -7  -2    3.47    0.56
   7   7  -2    3.51    0.90
   6  -7  -2    0.55    0.44
  -6  -7   2    0.70    0.51
   6   7  -2    0.61    0.57
  -6   7   2   -0.06    0.40
  -5  -7   2   15.30    1.18
   5   7  -2   12.25    1.31
  -5   7   2   12.88    1.10
  -4  -7   2   19.47    1.39
   4   7  -2   18.09    1.55
  -4   7   2   17.43    1.35
  -3  -7   2   53.05    3.04
  -3   7   2   48.91    3.06
  -2  -7   2    8.27    0.80
  -2   7   2    6.64    0.82
  -1   7   2    8.11    0.91
  -1  -7   2    9.33    0.84
   0   7   2   21.07    1.65
   0  -7   2   22.11    1.45
   1   7   2    1.17    0.59
  -1  -7  -2    2.06    0.45
   1  -7   2    2.16    0.41
   2  -7   2   63.84    3.98
  -2  -7  -2   66.72    3.74
   2  -7   2   65.74    3.61
  -3  -7  -2    8.97    0.85
   3  -7   2    7.23    0.98
   3  -7   2   10.28    0.75
   4  -7   2    7.16    0.91
   5  -7   2    1.33    0.52
  -6  -7  -2    1.58    0.51
   6  -7   2    1.77    0.59
   7  -7   2    1.18    0.56
  -7  -7  -2    0.83    0.53
  -8  -7  -2   10.80    1.28
  -8  -7  -2   12.24    1.13
   8  -7   2   12.61    1.09
   8   7   2   13.01    1.27
   9   7   2    1.18    0.60
   9   8  -2    1.32    0.89
   8   8  -2    0.38    0.73
   7   8  -2    0.60    0.72
   6  -8  -2    0.07    0.50
   6   8  -2   -0.12    0.66
  -6  -8   2    0.97    0.60
   5   8  -2    0.11    0.65
  -5  -8   2    0.08    0.48
  -4  -8   2    1.11    0.60
   4   8  -2    1.69    0.72
  -3  -8   2   15.01    1.29
  -2  -8   2   29.94    1.98
  -1  -8   2   17.03    1.27
   0  -8   2    0.75    0.42
   1  -8   2    0.21    0.35
   2  -8   2    1.62    0.38
  -2  -8  -2    1.33    0.47
   2  -8   2    1.85    0.71
   3  -8   2   -0.04    0.30
  -3  -8  -2    0.31    0.44
   3  -8   2    0.74    0.59
  -4  -8  -2   -0.20    0.46
   4  -8   2   -0.09    0.53
   5  -8   2    1.94    0.62
  -6  -8  -2    0.11    0.68
   6  -8   2   -0.18    0.59
   7   8   2    7.68    1.04
   8   8   2    1.55    0.75
   3   9  -2    5.15    1.06
  -3  -9   2    6.04    0.78
  -2  -9   2    0.62    0.49
  -1  -9   2   -0.06    0.45
   0  -9   2    3.70    0.58
   1  -9   2    0.69    0.39
   1  -9   2    0.44    0.69
   2  -9   2   -0.21    0.59
   2  -9   2    0.24    0.35
   3  -9   2    2.42    0.79
   4  -9   2    0.29    0.56
   1 -10   2    1.07    0.50
 -14   0   3   -0.12    0.50
 -13   0   3   -0.34    0.27
 -13   0   3   -0.21    0.41
 -12   0   3    0.30    0.24
 -12   0   3   -0.07    0.39
 -11   0   3    0.03    0.23
 -11   0   3    0.07    0.47
 -10   0   3    0.07    0.40
 -10   0   3   -0.03    0.22
  -9   0   3   -0.27    0.63
  -9   0   3    0.40    0.24
   8   0  -3   -0.04    0.28
  -8   0   3   -0.04    0.17
  -8   0   3   -0.13    0.38
   7   0  -3   -0.04    0.23
   6   0  -3   -0.11    0.17
   5   0  -3    0.36    0.23
   4   0  -3    0.50    0.20
  -4   0   3    0.07    0.13
   3   0  -3    0.19    0.18
  -3   0   3   -0.06    0.09
   2   0  -3   -0.02    0.11
  -2   0   3    0.11    0.11
  -1   0   3    0.02    0.10
   1   0  -3   -0.06    0.10
   0   0  -3    0.02    0.13
   0   0  -3    0.05    0.10
  -1   0  -3    0.45    0.14
  -2   0  -3    0.29    0.11
   2   0   3    0.37    0.18
   3   0   3    0.45    0.09
   3   0   3    0.23    0.17
  -3   0  -3    0.22    0.16
   4   0   3    0.26    0.21
   4   0   3    0.16    0.11
  -4   0  -3    0.25    0.24
  -5   0  -3   -0.18    0.23
   5   0   3   -0.03    0.19
   5   0   3    0.43    0.13
  -6   0  -3    0.10    0.29
   6   0   3    0.68    0.24
  -7   0  -3   -0.16    0.28
   7   0   3    0.08    0.22
   8   0   3   -0.13    0.31
  -8   0  -3   -0.18    0.38
  -9   0  -3   -0.06    0.35
 -10   0  -3    0.14    0.38
 -11   0  -3   -0.07    0.39
 -12   0  -3    0.47    0.47
 -13   0  -3    0.59    0.55
 -14  -1   3   22.27    1.59
 -13  -1   3    8.27    0.87
 -13  -1   3    8.94    0.91
 -13  -1   3    9.77    0.80
 -13   1   3    7.40    0.90
 -12  -1   3   10.80    1.00
 -12  -1   3    9.90    0.86
 -12   1   3   12.12    1.09
 -11  -1   3  103.96    5.75
 -11  -1   3   96.21    5.52
  11   1  -3  110.83    5.65
 -10  -1   3    2.45    0.38
 -10  -1   3    1.63    0.47
  10   1  -3    2.14    0.47
  -9  -1   3 1056.90   54.95
   9   1  -3 1077.50   54.86
  -8  -1   3  196.12   10.79
   8   1  -3  208.77   10.72
  -7  -1   3   67.27    3.83
  -7   1   3   69.58    3.84
   7   1  -3   64.83    3.75
  -6   1   3   73.50    3.97
  -6  -1   3   68.48    3.96
   6   1  -3   69.06    3.90
  -5   1   3  629.92   31.66
  -5  -1   3  598.24   31.66
  -4   1   3  105.20    5.81
  -4  -1   3  104.38    5.83
  -4   1   3  109.99    5.59
  -3   1   3   45.67    2.41
  -2   1   3   63.01    3.29
   2  -1  -3   61.55    3.29
  -2  -1   3   62.70    3.42
  -1  -1   3  439.48   22.96
   1  -1  -3  447.84   22.89
  -1   1   3  453.46   22.90
   1   1  -3  439.43   22.99
  -1   1   3  446.03   22.94
   0  -1  -3  297.02   14.57
   0  -1   3  285.19   14.59
   0   1   3  272.21   14.57
   0   1  -3  273.71   14.61
   1  -1   3 1653.00   83.43
   1  -1   3 1571.47   83.50
  -1   1  -3 1664.46   83.48
   2  -1   3  586.79   29.73
  -2   1  -3  542.61   29.76
  -2   1  -3  573.85   29.67
   2   1   3  594.77   29.63
   3   1   3    9.06    0.70
  -3   1  -3    9.62    0.62
  -3  -1  -3    6.51    0.66
   3   1   3   10.57    0.62
  -3   1  -3    9.99    0.75
   3  -1   3   11.12    0.72
  -4   1  -3  464.93   23.36
   4  -1   3  445.77   23.26
  -4  -1  -3  434.50   23.32
   4   1   3  440.85   23.17
  -4   1  -3  456.21   23.15
   4   1   3  474.15   23.31
  -5   1  -3  131.49    7.06
   5   1   3  134.01    6.88
  -5  -1  -3  131.17    7.04
   5   1   3  134.58    7.00
  -5   1  -3  132.59    6.79
   5  -1   3  122.75    6.94
  -6  -1  -3  208.62   10.90
  -6  -1  -3  210.26   11.11
   6  -1   3  212.00   11.01
  -6   1  -3  213.17   11.12
  -7  -1  -3    8.15    0.76
   7  -1   3    8.20    0.67
  -7  -1  -3    7.30    0.56
  -7   1  -3    8.26    0.75
  -8   1  -3   59.67    3.31
  -8  -1  -3   60.82    3.37
   8  -1   3   55.56    3.18
  -8  -1  -3   53.96    3.05
  -9   1  -3   14.36    1.14
   9  -1   3   13.23    1.03
  -9  -1  -3   15.16    1.20
 -10   1  -3   15.71    1.28
 -10  -1  -3   18.47    1.41
 -11   1  -3   14.25    1.20
 -11  -1  -3   15.75    1.32
 -12   1  -3   32.43    2.24
 -12  -1  -3   34.82    2.33
 -13  -1  -3   30.20    2.19
 -13   1  -3   30.75    2.13
 -14  -2   3   -0.14    0.49
 -13  -2   3   -0.40    0.41
 -13  -2   3   -0.36    0.49
 -12  -2   3   18.73    1.41
 -12  -2   3   19.41    1.50
  12   2  -3   22.37    1.52
  11   2  -3   51.36    3.02
 -11  -2   3   48.94    2.93
  10   2  -3  113.66    6.25
  -9  -2   3   31.46    2.05
   9   2  -3   32.56    2.03
  -9   2   3   29.05    2.04
  -8  -2   3   87.05    4.62
  -8   2   3   76.22    4.55
  -7  -2   3   13.88    1.07
  -7   2   3   12.38    1.02
  -6   2   3    3.00    0.43
  -6  -2   3    3.10    0.46
   5   2  -3  433.53   21.62
  -5  -2   3  431.18   21.64
  -5   2   3  392.15   21.54
   4   2  -3 1280.61   64.52
  -4  -2   3 1236.85   64.52
   3  -2  -3   64.20    3.44
   3   2  -3   72.06    3.69
   2  -2  -3    1.88    0.21
   1  -2  -3   10.35    0.67
   0   2  -3   54.25    3.22
   0  -2  -3   61.68    3.17
  -1   2  -3    0.31    0.21
   1   2   3    0.60    0.17
  -1   2  -3    0.35    0.17
   1  -2   3   -0.04    0.19
  -1  -2  -3    0.14    0.16
  -2   2  -3   11.78    0.85
   2  -2   3   13.38    0.92
   2   2   3   13.64    0.82
  -2   2  -3   11.79    0.93
   3   2   3  135.71    6.83
   3  -2   3  123.55    6.90
  -3  -2  -3  131.24    6.83
  -3   2  -3  126.31    6.98
   4  -2   3    6.23    0.54
  -4  -2  -3    4.94    0.55
  -4  -2  -3    5.34    0.48
   4   2   3    4.60    0.44
  -4   2  -3    5.50    0.59
  -5  -2  -3   79.80    4.26
   5   2   3   72.80    4.08
  -5   2  -3   78.28    4.27
  -5  -2  -3   78.87    4.08
   5  -2   3   69.88    4.13
  -6   2  -3   35.52    2.11
   6   2   3   32.33    1.79
   6  -2   3   31.63    1.93
   6   2   3   31.94    1.93
  -6  -2  -3   34.83    2.11
  -6  -2  -3   32.10    1.88
  -7  -2  -3    0.80    0.40
  -7   2  -3    0.87    0.35
   7  -2   3    0.72    0.27
  -7  -2  -3    0.98    0.25
   7   2   3    0.84    0.16
  -8   2  -3   14.25    1.14
  -8   2  -3   13.71    0.83
  -8  -2  -3   13.33    1.14
  -8   2  -3   12.90    0.81
   8  -2   3   13.36    0.98
  -8  -2  -3   13.22    0.91
  -9  -2  -3   20.98    1.39
  -9   2  -3   25.65    1.67
  -9  -2  -3   26.49    1.74
  -9   2  -3   22.16    1.22
   9  -2   3   23.10    1.47
  10  -2   3   64.61    3.66
 -10   2  -3   70.91    3.88
 -10  -2  -3   67.27    3.91
 -10  -2  -3   62.34    3.57
 -11  -2  -3   -0.37    0.31
 -11  -2  -3   -0.08    0.42
 -11   2  -3   -0.29    0.46
 -12  -2  -3    2.35    0.65
 -12   2  -3    3.46    0.64
 -13  -2  -3    8.71    1.06
 -14  -3   3   10.85    1.05
  13   3  -3    0.29    0.49
 -13  -3   3   -0.08    0.47
 -13  -3   3    0.07    0.43
 -12  -3   3   25.70    1.82
 -12  -3   3   25.36    1.78
  12   3  -3   24.40    1.78
 -11  -3   3    2.94    0.62
  11   3  -3    2.71    0.56
 -11   3   3    1.97    0.59
 -10   3   3  185.53   10.02
  -9   3   3    0.07    0.42
  -8   3   3   17.06    1.29
   7   3  -3    8.99    0.83
  -7   3   3    8.26    0.78
   6   3  -3  125.71    6.83
   5   3  -3   26.48    1.73
   4   3  -3  141.90    7.81
   4  -3  -3  147.19    7.56
   3   3  -3  237.63   13.20
   3  -3  -3  258.71   13.01
   2  -3  -3  108.60    5.44
  -2   3   3   97.88    5.43
  -1   3   3   16.71    1.06
   1  -3  -3   18.30    1.09
   0  -3  -3   46.33    2.61
   0  -3   3   47.45    2.77
  -1  -3  -3  151.64    7.96
   1  -3   3  149.84    8.07
   2  -3   3  111.02    6.35
  -2  -3  -3  121.37    6.34
   2   3   3  127.94    6.28
  -2  -3  -3  112.33    6.26
  -3  -3  -3  268.95   13.28
   3   3   3  268.78   13.27
   3  -3   3  263.83   13.37
   3  -3   3  242.32   13.10
   4  -3   3   76.69    4.34
  -4  -3  -3   84.15    4.30
   4   3   3   75.71    4.28
  -5   3  -3  176.72    9.43
  -5  -3  -3  175.60    9.38
   5  -3   3  174.18    9.29
   5   3   3  174.84    9.28
  -5  -3  -3  177.50    9.24
  -6   3  -3   19.51    1.48
  -6  -3  -3   21.51    1.34
   6  -3   3   21.52    1.38
   6   3   3   19.28    1.38
  -6  -3  -3   21.24    1.50
   7  -3   3  142.81    7.70
  -7  -3  -3  144.80    7.68
  -7   3  -3  144.61    7.91
  -7  -3  -3  147.93    7.94
   7   3   3  145.54    7.63
  -8   3  -3   20.33    1.48
   8   3   3   18.89    1.16
  -8  -3  -3   22.31    1.59
   8  -3   3   16.42    1.23
  -8  -3  -3   19.10    1.26
  -9  -3  -3    1.22    0.55
   9  -3   3    1.14    0.34
  -9   3  -3    0.94    0.47
  -9  -3  -3    0.69    0.33
 -10   3  -3    0.85    0.27
 -10  -3  -3    0.72    0.32
 -10   3  -3    1.04    0.52
  10  -3   3    0.37    0.34
 -10  -3  -3    1.17    0.56
 -11   3  -3   15.88    1.34
  11  -3   3   15.41    1.12
 -11  -3  -3   16.09    1.41
 -11   3  -3   16.57    0.93
 -11  -3  -3   14.75    1.12
 -12  -3  -3   10.08    0.85
 -12  -3  -3    8.68    1.08
 -13  -3  -3    3.92    0.81
 -14  -4   3   -0.23    0.47
 -13  -4   3    3.27    0.63
 -13  -4   3    2.61    0.66
 -13   4   3    5.17    0.87
  13   4  -3    3.69    0.69
 -12  -4   3    2.06    0.60
 -12  -4   3    1.94    0.61
  12   4  -3    1.69    0.56
 -12   4   3    3.13    0.77
 -11   4   3   83.14    4.24
 -11  -4   3   73.45    4.57
 -11   4   3   72.74    4.62
 -10   4   3    5.48    0.84
 -10   4   3    5.31    0.51
 -10  -4   3    4.82    0.75
  -9   4   3   20.27    1.23
  -9  -4   3   17.46    1.47
  -9   4   3   19.51    1.49
  -8   4   3   23.20    1.38
  -8  -4   3   20.62    1.62
   8   4  -3   23.07    1.68
   7   4  -3   60.04    3.83
  -7   4   3   68.47    3.59
   6  -4  -3   26.84    1.43
  -6   4   3   27.00    1.53
   6   4  -3   21.64    1.72
   6  -4  -3   24.59    1.38
   5   4  -3    7.53    0.81
  -5   4   3    8.01    0.63
   5  -4  -3    8.73    0.58
  -4   4   3    0.99    0.27
   4  -4  -3    1.18    0.25
   4   4  -3    1.26    0.39
   3   4  -3  388.22   19.91
  -3   4   3  378.73   19.69
  -2   4   3    3.85    0.42
  -1   4   3   25.42    1.54
   0   4   3  463.61   22.77
   0  -4   3  420.31   22.74
   1  -4   3   50.51    2.98
  -1  -4  -3   50.96    2.84
   1  -4   3   47.96    2.74
   2  -4   3   12.20    0.81
   2  -4   3   14.52    1.06
  -2  -4  -3   12.09    0.95
  -3  -4  -3   75.22    4.01
   3  -4   3   72.93    4.10
   3   4   3   73.86    4.02
  -3  -4  -3   72.38    4.08
   3  -4   3   70.97    3.83
   4   4   3   99.64    5.04
  -4  -4  -3   91.88    4.96
   4  -4   3   86.53    5.02
   4  -4   3   89.70    4.73
   5   4   3   76.25    4.30
  -5  -4  -3   80.57    4.25
   5  -4   3   72.25    4.27
   6  -4   3    0.30    0.30
  -6  -4  -3    0.46    0.29
  -6  -4  -3    0.07    0.38
  -7  -4  -3    6.45    0.67
   7  -4   3    6.90    0.71
  -7  -4  -3    6.49    0.83
   7   4   3    8.05    0.72
  -8  -4  -3    0.17    0.48
  -8  -4  -3    0.14    0.32
   8  -4   3   -0.05    0.30
   8   4   3   -0.13    0.30
  -9  -4  -3    0.15    0.37
  -9  -4  -3   -0.19    0.54
   9  -4   3    0.25    0.33
   9   4   3   -0.12    0.34
 -10  -4  -3   13.12    1.03
 -10  -4  -3   14.59    1.38
  10  -4   3   11.87    0.96
  11  -4   3    4.60    0.54
 -11  -4  -3    4.05    0.59
 -11  -4  -3    4.69    0.89
 -12  -4  -3    2.52    0.53
 -12  -4  -3    2.62    0.75
 -13  -5   3    0.30    0.59
 -12   5   3    0.51    0.67
 -12  -5   3   -0.23    0.49
 -11   5   3    4.71    0.80
 -11   5   3    5.20    0.52
 -11  -5   3    5.11    0.81
 -10  -5   3   41.08    2.95
 -10   5   3   42.18    2.99
  -9   5   3   60.32    3.27
  -9  -5   3   53.44    3.54
   9   5  -3   62.19    3.73
  -8   5   3    1.17    0.35
  -8  -5   3    0.61    0.49
   8   5  -3    2.14    0.64
   7  -5  -3    0.06    0.13
   7  -5  -3   -0.07    0.18
  -7  -5   3   -0.22    0.48
  -7   5   3   -0.14    0.26
   7   5  -3    0.17    0.48
   6  -5  -3   -0.14    0.21
  -6   5   3    0.07    0.27
   6   5  -3    0.71    0.43
   6  -5  -3   -0.06    0.24
   5   5  -3    7.58    0.86
  -5   5   3    8.61    0.70
  -4  -5   3   89.01    4.78
  -4   5   3   84.67    4.59
   4   5  -3   79.28    4.81
   3   5  -3  106.78    6.43
  -3   5   3  120.71    6.27
  -3  -5   3  120.69    6.39
  -2   5   3   56.24    3.23
  -2  -5   3   59.19    3.32
  -1   5   3    0.37    0.27
  -1  -5   3   -0.05    0.30
   0   5   3   37.83    2.35
   0  -5   3   42.34    2.35
   1  -5   3   22.88    1.46
   1   5   3   25.55    1.60
   1  -5   3   28.20    1.85
   2  -5   3   53.81    2.92
   2  -5   3   52.55    3.23
   3  -5   3   45.08    2.30
  -3  -5  -3   40.32    2.53
   3   5   3   36.26    2.49
   3  -5   3   39.02    2.54
   4   5   3  118.20    6.33
  -4  -5  -3  109.14    6.32
   4  -5   3  109.97    6.31
   4  -5   3  115.70    5.99
  -4  -5  -3  117.44    6.22
  -5  -5  -3    0.36    0.37
   5   5   3    0.21    0.42
   5  -5   3   -0.18    0.39
  -6  -5  -3   30.91    2.25
   6  -5   3   32.55    2.15
  -6  -5  -3   37.29    2.15
  -7  -5  -3   16.49    1.52
  -7  -5  -3   18.58    1.37
   7  -5   3   20.62    1.41
   8   5   3   15.66    1.19
   8  -5   3   16.25    1.16
  -8  -5  -3   14.85    1.38
  -8  -5  -3   11.64    1.08
  -9  -5  -3    0.17    0.41
   9   5   3    0.23    0.39
  -9  -5  -3   -0.10    0.56
   9  -5   3   -0.05    0.35
 -10  -5  -3    1.53    0.72
 -10  -5  -3    1.86    0.51
  10  -5   3    1.64    0.40
 -11  -5  -3    6.63    1.08
 -11  -5  -3    6.57    0.77
 -12  -5  -3    0.53    0.49
 -12   6   3    1.17    0.63
 -11  -6   3    4.43    0.76
 -11   6   3    6.32    0.93
 -10  -6   3   15.79    1.35
  10   6  -3   16.83    1.62
   9   6  -3    0.78    0.61
  -9   6   3    2.00    0.43
  -9  -6   3    0.52    0.48
  -8  -6   3    2.22    0.56
   8  -6  -3    2.59    0.24
  -8   6   3    2.45    0.45
   8  -6  -3    2.41    0.23
   8   6  -3    2.74    0.77
  -7   6   3   22.28    1.40
   7   6  -3   22.10    1.80
   7  -6  -3   21.79    1.27
   7  -6  -3   19.26    1.31
  -6   6   3   12.93    0.99
   6  -6  -3   13.81    1.03
   6  -6  -3   13.52    0.95
   6   6  -3   13.13    1.27
  -5   6   3    0.49    0.30
   5   6  -3    0.09    0.45
  -5  -6   3    0.34    0.41
  -4   6   3   20.74    1.45
  -4  -6   3   23.40    1.59
   4   6  -3   22.57    1.71
  -3  -6   3   64.59    3.62
   3   6  -3   60.99    3.77
  -3   6   3   61.49    3.54
  -2   6   3    3.05    0.52
  -2  -6   3    2.05    0.46
  -1  -6   3  104.49    5.24
  -1   6   3   87.20    5.24
   0  -6   3   52.33    2.93
   0   6   3   50.55    3.03
   1  -6   3    1.32    0.32
   1   6   3    1.75    0.45
   1  -6   3    2.61    0.62
   2  -6   3   11.97    0.83
   2  -6   3    9.56    1.05
  -2  -6  -3   11.99    0.93
   2   6   3    9.75    1.00
   3  -6   3   18.93    1.14
   3  -6   3   16.14    1.41
  -3  -6  -3   17.55    1.39
   4  -6   3   20.37    1.62
   4   6   3   23.29    1.73
  -4  -6  -3   23.29    1.71
   4  -6   3   22.69    1.34
  -5  -6  -3    6.49    0.90
  -5  -6  -3    6.92    0.75
   5  -6   3    5.73    0.78
   6  -6   3    2.79    0.63
  -6  -6  -3    2.75    0.52
  -7  -6  -3   33.88    2.53
   7  -6   3   39.00    2.37
  -7  -6  -3   35.62    2.31
  -8  -6  -3    5.24    0.90
  -8  -6  -3    5.72    0.76
   8   6   3    5.97    0.77
   8  -6   3    5.75    0.75
  -9  -6  -3   20.14    1.53
   9   6   3   20.15    1.55
  -9  -6  -3   25.80    1.92
   9  -6   3   19.97    1.44
 -10  -6  -3    0.63    0.51
  11   7  -3   17.61    1.72
 -11   7   3   12.59    1.38
  10   7  -3    0.91    0.79
  -9  -7   3    0.08    0.51
   9   7  -3    0.37    0.71
  -8   7   3    1.82    0.49
  -8  -7   3    1.12    0.51
   8   7  -3    1.79    0.80
   7  -7  -3    0.32    0.36
   7  -7  -3    0.03    0.29
  -7   7   3    0.16    0.36
   7   7  -3    0.44    0.58
   6  -7  -3    1.46    0.39
  -6  -7   3    1.46    0.53
   6  -7  -3    1.37    0.50
  -6   7   3    1.32    0.43
   6   7  -3    2.10    0.71
  -5   7   3    3.20    0.54
   5   7  -3    2.47    0.68
  -5  -7   3    4.31    0.67
  -4  -7   3   10.93    1.01
  -4   7   3    9.26    0.90
   4   7  -3   12.25    1.24
   3   7  -3   11.54    1.23
  -3   7   3    9.79    0.96
  -3  -7   3   11.63    1.01
  -2  -7   3    3.33    0.57
  -2   7   3    2.87    0.58
  -1   7   3   -0.07    0.48
  -1  -7   3    0.72    0.37
   0   7   3    2.79    0.60
   0  -7   3    3.74    0.53
   1  -7   3    1.28    0.39
   1  -7   3   -0.10    0.57
   1   7   3   -0.40    0.56
   2   7   3    0.50    0.50
   2  -7   3    1.70    0.37
   2  -7   3    0.93    0.57
   3  -7   3    1.00    0.30
  -3  -7  -3    0.88    0.45
   3  -7   3    0.35    0.48
  -3  -7  -3    1.04    0.49
   4  -7   3    0.25    0.30
   4  -7   3   -0.08    0.47
  -4  -7  -3    0.60    0.53
  -5  -7  -3    3.15    0.70
  -5  -7  -3    1.26    0.51
   5  -7   3    1.59    0.60
  -6  -7  -3    1.04    0.51
   6  -7   3    2.03    0.62
  -7  -7  -3    0.86    0.53
   7  -7   3    0.67    0.55
   8  -7   3    3.69    0.69
  -8  -7  -3    2.99    0.86
  -8  -7  -3    2.53    0.62
   8   7   3    3.14    0.70
   8   8  -3    0.40    0.71
  -7   8   3    2.51    0.64
   7   8  -3    3.34    0.85
  -6   8   3    6.98    0.84
   6   8  -3    5.64    1.01
  -6  -8   3    6.74    0.86
   5  -8  -3    0.70    0.41
   5   8  -3    2.05    0.76
  -5  -8   3    0.74    0.50
  -5   8   3    1.37    0.55
  -4  -8   3    2.47    0.59
  -4   8   3    1.17    0.54
   4   8  -3    2.30    0.85
   3   8  -3    6.62    1.08
  -3  -8   3    7.17    0.82
  -3   8   3    4.87    0.83
  -2   8   3   13.50    1.27
  -2  -8   3   15.30    1.20
  -1   8   3   42.02    2.86
  -1  -8   3   46.84    2.75
   0   8   3    2.36    0.66
   0  -8   3    3.31    0.53
   1  -8   3    3.91    0.93
   1  -8   3    4.70    0.54
   2  -8   3    5.55    0.92
  -2  -8  -3    5.12    0.80
   2  -8   3    4.42    0.52
   3  -8   3    0.93    0.34
   3  -8   3    0.10    0.56
  -3  -8  -3    0.73    0.58
   4  -8   3    0.83    0.58
  -4  -8  -3   -0.14    0.48
  -4  -8  -3    0.19    0.66
  -5  -8  -3   -0.10    0.61
   5  -8   3    0.47    0.62
   6  -8   3    4.21    0.82
   4  -9  -3   -0.14    0.46
  -3  -9   3    5.56    0.84
  -2  -9   3    1.15    0.55
  -1  -9   3    0.46    0.48
   0  -9   3   -0.12    0.65
   0  -9   3    0.63    0.42
  -1  -9  -3    5.35    0.88
   1  -9   3    4.99    0.62
   1  -9   3    5.01    1.00
  -2  -9  -3    1.85    0.71
   2  -9   3    1.52    0.42
   2  -9   3    2.22    0.79
   3  -9   3    0.54    0.38
   3  -9   3    1.36    0.71
   4  -9   3    7.28    1.07
 -14   0   4   48.61    3.09
 -13   0   4    2.17    0.30
 -13   0   4    2.00    0.30
 -13   0   4    2.30    0.56
 -12   0   4   33.68    1.85
 -12   0   4   31.10    1.87
 -12   0   4   33.92    2.30
 -11   0   4   64.32    3.35
 -11   0   4   60.22    3.76
 -11   0   4   59.92    3.39
 -10   0   4   63.77    3.69
 -10   0   4   60.34    3.25
 -10   0   4   59.19    3.31
  -9   0   4   21.53    1.55
  -9   0   4   19.10    1.19
  -9   0   4   17.72    1.12
  -8   0   4  290.03   15.31
   8   0  -4  304.82   15.46
  -7   0   4  257.97   13.57
   7   0  -4  267.19   13.70
  -6   0   4   25.00    1.49
   6   0  -4   25.37    1.60
  -5   0   4 1168.98   59.36
   5   0  -4 1146.13   59.47
   4   0  -4 1571.04   78.82
  -4   0   4 1518.09   78.72
  -3   0   4 2601.58  133.42
   3   0  -4 2623.56  133.43
   2   0  -4   84.23    4.46
  -2   0   4   82.53    4.46
  -1   0   4 2007.50  103.89
   1   0  -4 2099.73  103.89
   1   0  -4 1987.77  103.91
   0   0  -4  423.25   21.79
   0   0  -4  422.14   21.77
  -1   0  -4  367.02   18.92
   2   0   4   28.36    1.50
   2   0   4   21.24    1.55
  -2   0  -4   28.36    1.52
   3   0   4  283.80   14.66
   3   0   4  290.58   14.82
  -3   0  -4  283.86   14.89
   4   0   4   76.58    4.00
  -4   0  -4   74.06    4.24
   4   0   4   77.30    4.19
   5   0   4   36.01    2.08
   5   0   4   33.81    1.88
  -5   0  -4   35.95    2.16
   6   0   4   58.70    3.20
  -6   0  -4   62.22    3.49
   6   0   4   60.67    3.38
   7   0   4  141.28    7.53
  -7   0  -4  140.01    7.64
   8   0   4   63.76    3.68
  -8   0  -4   65.79    3.80
  -9   0  -4    4.65    0.69
 -10   0  -4  118.72    6.64
 -11   0  -4   13.00    1.17
 -12   0  -4    0.95    0.50
 -13   0  -4    8.08    0.97
 -14   1   4    1.61    0.63
 -14  -1   4    1.64    0.48
 -13  -1   4    1.21    0.40
 -13  -1   4    2.19    0.62
 -13   1   4    1.52    0.54
 -12  -1   4   13.87    1.23
 -12   1   4   14.24    1.26
 -12  -1   4   12.79    0.98
 -11  -1   4   16.32    1.39
 -11  -1   4   17.28    1.17
  11   1  -4   17.74    1.32
  10   1  -4   55.52    3.33
 -10  -1   4   58.59    3.48
  -9  -1   4   34.50    2.23
   9   1  -4   31.36    2.08
  -8  -1   4   56.03    3.38
   8   1  -4   56.33    3.27
   7   1  -4   32.05    2.03
  -7  -1   4   33.04    2.13
  -6   1   4    8.51    0.49
  -6  -1   4    6.52    0.72
   6   1  -4    7.37    0.72
  -6   1   4    7.17    0.74
  -5   1   4   93.00    5.15
  -5  -1   4   90.00    5.16
  -5   1   4   94.52    4.87
  -4  -1   4   66.75    3.80
  -4  -1   4   63.75    3.84
  -4   1   4   63.68    3.82
   4  -1  -4   69.38    3.64
  -4   1   4   72.58    3.63
  -3   1   4    1.06    0.17
   3  -1  -4    0.66    0.16
  -3  -1   4    0.78    0.25
  -2   1   4   47.36    2.43
   2  -1  -4   46.19    2.42
  -2  -1   4   43.40    2.53
  -2   1   4   37.80    2.48
  -1  -1   4   25.23    1.49
   1   1  -4   26.35    1.52
  -1   1   4   23.63    1.42
  -1  -1   4   22.27    1.50
  -1   1   4   24.90    1.47
   1  -1  -4   23.59    1.42
   0  -1   4   12.00    0.79
   0   1   4    9.93    0.75
   0   1   4   10.95    0.76
   0  -1  -4   11.25    0.77
   1  -1   4  311.43   16.60
   1   1   4  330.34   16.61
  -1  -1  -4  324.59   16.66
   2   1   4    7.01    0.50
  -2   1  -4    6.11    0.61
   2   1   4    6.96    0.50
   2  -1   4    7.97    0.62
  -3   1  -4   14.48    1.04
   3   1   4   13.03    0.81
   3   1   4   13.14    0.79
   3  -1   4   12.36    0.93
   3   1   4   13.22    0.94
   4  -1   4    6.92    0.62
   4  -1   4    7.72    0.46
  -4   1  -4    7.11    0.71
   4   1   4    6.58    0.63
  -4  -1  -4    6.92    0.67
   4   1   4    7.99    0.55
  -5  -1  -4   11.50    0.88
   5  -1   4    9.52    0.57
   5  -1   4    8.90    0.75
   5   1   4   10.54    0.82
  -5   1  -4    9.57    0.86
   5   1   4   10.41    0.68
  -6  -1  -4    6.56    0.71
   6  -1   4    6.78    0.62
  -6   1  -4    6.07    0.69
   6   1   4    7.11    0.55
   6   1   4    5.23    0.62
  -7  -1  -4    5.15    0.68
  -7   1  -4    5.33    0.66
   7  -1   4    5.59    0.57
   8  -1   4   21.27    1.41
  -8  -1  -4   22.56    1.60
  -8   1  -4   18.80    1.49
  -9  -1  -4    1.80    0.54
  -9   1  -4    1.63    0.47
   9  -1   4    1.89    0.44
 -10   1  -4    2.43    0.58
 -10  -1  -4    3.03    0.65
  10  -1   4    3.29    0.54
 -11   1  -4    2.93    0.63
 -11  -1  -4    1.95    0.61
 -12  -1  -4   -0.47    0.60
 -12   1  -4   -0.26    0.51
 -13  -1  -4    0.20    0.53
 -14  -2   4   14.24    1.29
 -14   2   4   18.00    1.49
  13   2  -4   29.05    1.89
 -13  -2   4   24.14    1.71
 -12  -2   4   12.14    1.08
  12   2  -4   17.12    1.26
 -11  -2   4   49.23    3.13
  11   2  -4   53.11    3.12
 -10  -2   4    0.07    0.43
  10   2  -4   -0.26    0.40
  -9  -2   4   49.93    3.11
  -9   2   4   53.02    3.14
   9   2  -4   49.89    3.03
  -8  -2   4  115.76    6.34
  -8   2   4  112.46    6.31
  -7  -2   4  105.38    5.67
  -7   2   4   97.70    5.59
  -6   2   4   69.99    4.16
  -6  -2   4   80.07    4.28
  -5  -2   4    5.46    0.62
  -5   2   4    5.21    0.56
   4  -2  -4  147.39    7.58
  -4  -2   4  149.04    7.87
   4   2  -4  160.02    7.89
  -4   2   4  132.87    7.76
  -3  -2   4  455.06   24.19
  -3   2   4  456.22   23.95
   3  -2  -4  481.85   23.95
   2  -2  -4  363.09   18.36
  -2  -2   4  342.30   18.57
  -2   2   4  357.09   18.38
   1   2  -4  108.66    6.12
   1  -2  -4  115.05    5.99
  -1   2   4  114.69    6.01
  -1  -2   4  115.04    6.09
   0   2   4  303.47   15.84
   0  -2  -4  316.68   15.82
   0   2  -4  293.60   15.91
   1   2   4   17.45    0.96
   1  -2   4   14.02    1.08
  -1  -2  -4   16.72    1.03
   1   2   4   14.52    1.02
  -1   2  -4   12.49    1.01
  -1   2  -4   12.52    1.06
   2   2   4  158.52    7.93
   2  -2   4  155.38    8.09
  -2  -2  -4  135.91    8.01
  -2   2  -4  157.81    8.03
  -2   2  -4  147.84    8.13
   3   2   4  182.27    8.85
  -3   2  -4  159.10    9.03
   3  -2   4  168.58    8.96
  -3   2  -4  160.83    8.89
   4   2   4   96.85    5.12
  -4   2  -4   96.50    5.16
  -4   2  -4   97.54    5.36
   4  -2   4   93.88    5.22
   5  -2   4  129.83    6.96
   5   2   4  121.63    6.84
  -5   2  -4  133.40    6.86
  -5   2  -4  136.41    7.14
  -5  -2  -4  136.13    7.07
   6   2   4    2.43    0.39
   6  -2   4    2.97    0.43
  -6   2  -4    3.56    0.58
  -6  -2  -4    1.73    0.46
  -6   2  -4    2.99    0.34
  -7  -2  -4   91.22    5.10
  -7   2  -4   92.80    5.14
   7  -2   4   83.32    4.90
  -7   2  -4   92.05    4.74
  -8  -2  -4   25.98    1.85
   8  -2   4   23.96    1.63
  -8   2  -4   28.17    1.88
  -9  -2  -4   34.56    2.29
  -9   2  -4   32.20    2.23
   9  -2   4   33.03    2.05
 -10  -2  -4   20.98    1.69
  10  -2   4   20.32    1.43
 -10   2  -4   21.78    1.63
 -11  -2  -4   10.66    1.16
  11  -2   4   10.17    0.90
 -11   2  -4   10.23    1.05
 -12   2  -4   -0.17    0.47
 -12  -2  -4    0.21    0.58
 -13  -2  -4    8.70    1.15
 -14  -3   4    6.50    0.90
  13   3  -4   -0.48    0.54
 -13  -3   4    0.17    0.51
 -13  -3   4    0.07    0.41
  12   3  -4    2.91    0.63
 -12  -3   4    3.00    0.66
  11   3  -4    2.04    0.50
 -11   3   4    0.89    0.51
 -10   3   4   40.53    2.65
  -9   3   4  137.24    7.54
  -8   3   4   15.92    1.26
  -7   3   4    9.32    0.86
   6   3  -4   69.24    3.99
   5   3  -4  225.45   11.72
   5  -3  -4  219.63   11.34
   4  -3  -4   32.23    1.80
   4   3  -4   35.13    2.11
   3  -3  -4   10.66    0.72
   2  -3  -4   67.24    3.63
   1   3  -4   81.60    4.65
   1  -3  -4   93.69    4.55
  -1   3   4   78.32    4.49
   0  -3   4    0.63    0.35
   0   3  -4   -0.05    0.25
   0  -3  -4    0.07    0.19
   1  -3   4  652.77   30.94
  -1   3  -4  574.91   30.86
   1   3   4  562.60   30.71
  -1  -3  -4  631.17   30.80
   2  -3   4   74.83    4.23
  -2  -3  -4   73.36    4.15
  -2   3  -4   71.00    4.17
   2   3   4   80.11    4.10
  -3   3  -4   35.13    2.23
   3  -3   4   34.58    2.12
   3   3   4   35.30    2.00
  -3   3  -4   31.67    2.06
  -4   3  -4   26.58    1.85
   4   3   4   27.10    1.64
   4  -3   4   25.80    1.45
  -4   3  -4   30.50    1.72
   4  -3   4   26.55    1.72
  -5   3  -4   67.16    3.84
   5   3   4   59.67    3.56
  -5   3  -4   67.99    3.62
  -5  -3  -4   60.40    3.72
   5  -3   4   69.07    3.69
   6   3   4    1.03    0.35
  -6  -3  -4    0.99    0.44
  -6   3  -4    0.71    0.32
  -6   3  -4    1.85    0.52
   6  -3   4    1.71    0.41
  -7  -3  -4    3.51    0.65
   7  -3   4    2.84    0.48
  -7   3  -4    3.50    0.63
  -7   3  -4    2.56    0.41
   7   3   4    3.44    0.37
  -8  -3  -4    7.09    0.89
  -8   3  -4    6.98    0.62
  -8   3  -4    8.85    0.96
   8   3   4    6.90    0.52
   8  -3   4    6.40    0.68
   9  -3   4    3.73    0.56
  -9   3  -4    3.89    0.72
  -9  -3  -4    4.19    0.78
  -9   3  -4    4.03    0.43
 -10  -3  -4   12.72    1.22
 -10   3  -4   12.62    1.19
 -10   3  -4   11.58    0.70
  10  -3   4   11.64    0.96
 -11  -3  -4    5.22    0.89
  11  -3   4    3.85    0.57
 -11   3  -4    4.48    0.76
 -12  -3  -4    3.52    0.81
 -13  -3  -4    3.34    0.78
 -14  -4   4    1.71    0.61
 -13  -4   4   23.16    1.85
 -13   4   4   25.12    2.02
  13   4  -4   25.34    1.87
 -13  -4   4   25.38    1.88
 -12   4   4   12.92    0.88
 -12  -4   4   11.78    1.18
  12   4  -4   10.28    1.13
 -12   4   4   11.64    1.28
 -11   4   4    5.27    0.81
 -11  -4   4    4.26    0.79
 -10   4   4   55.87    3.47
  -9   4   4   36.69    2.42
   8   4  -4   12.79    1.13
  -8   4   4   10.14    1.02
   7   4  -4   43.71    2.78
   6   4  -4   92.23    5.35
   6  -4  -4   94.98    4.91
   5  -4  -4  102.29    5.44
   5   4  -4  101.85    5.80
  -5   4   4  107.41    5.56
   4   4  -4   44.13    2.77
  -4   4   4   43.82    2.55
   4  -4  -4   46.70    2.51
  -3   4   4    0.10    0.23
   3  -4  -4    0.09    0.24
  -2   4   4   31.69    1.91
   2  -4  -4   34.13    1.96
  -1   4   4    3.84    0.42
  -1  -4   4    3.28    0.62
   1  -4  -4    3.41    0.44
   1   4  -4    2.63    0.47
   0  -4   4    4.57    0.64
   0  -4  -4    3.34    0.44
   0   4  -4    2.57    0.47
  -1  -4  -4   12.83    0.97
   1  -4   4   13.33    1.09
  -1   4  -4   11.55    1.03
   2  -4   4   85.38    5.11
  -2  -4  -4   91.81    5.05
   2   4   4   95.81    4.99
   2  -4   4   92.25    4.89
   3   4   4   63.04    3.41
   3  -4   4   58.10    3.23
   3  -4   4   60.95    3.52
  -3  -4  -4   61.63    3.48
   4  -4   4   61.50    3.24
   4  -4   4   60.94    3.57
   4   4   4   61.68    3.47
  -5  -4  -4   27.90    1.76
   5  -4   4   28.26    1.84
   5   4   4   26.53    1.79
   6   4   4   68.84    4.08
   6  -4   4   78.22    4.14
  -6  -4  -4   66.74    4.18
  -6  -4  -4   73.47    4.03
  -7  -4  -4   15.92    1.34
   7  -4   4   15.58    1.19
  -7  -4  -4   13.90    1.11
   8  -4   4   14.63    1.15
   8   4   4   14.26    1.05
  -8  -4  -4   16.93    1.44
  -8  -4  -4   13.73    1.08
   9   4   4   75.41    4.27
   9  -4   4   77.25    4.39
  -9  -4  -4   84.93    4.83
  -9   4  -4   83.12    4.41
 -10   4  -4    0.22    0.36
  10  -4   4    0.76    0.41
 -10  -4  -4    0.11    0.57
 -11  -4  -4    0.22    0.63
 -12  -4  -4    1.23    0.68
 -13   5   4    3.57    0.86
 -12  -5   4   51.64    3.18
 -12   5   4   46.64    3.21
 -11   5   4    1.77    0.63
 -11  -5   4    2.81    0.74
 -11   5   4    3.88    0.50
 -10   5   4   20.23    1.24
 -10  -5   4   16.22    1.50
 -10   5   4   16.04    1.46
  -9   5   4   33.22    2.40
  -9   5   4   40.25    2.17
   9   5  -4   35.56    2.56
  -9  -5   4   34.21    2.44
  -8  -5   4    0.48    0.53
  -8   5   4    1.03    0.35
   8   5  -4    1.32    0.63
  -7   5   4    2.62    0.41
   7  -5  -4    1.55    0.21
   7   5  -4    1.68    0.60
  -6   5   4   59.85    3.22
   6  -5  -4   56.06    3.08
   6   5  -4   57.08    3.53
  -5   5   4   33.84    1.99
   5  -5  -4   34.26    1.93
   5   5  -4   29.71    2.21
  -4   5   4    6.68    0.62
   4  -5  -4    5.30    0.58
   4   5  -4    8.22    0.86
  -3   5   4    3.02    0.43
   3   5  -4    1.34    0.50
   3  -5  -4    3.51    0.46
  -2   5   4   -0.04    0.29
  -2  -5   4   -0.46    0.40
  -1  -5   4   14.40    1.13
   1  -5  -4   16.33    1.13
   1   5  -4   13.70    1.24
  -1   5   4   15.48    1.11
   0   5   4    8.14    0.73
   0  -5   4    9.25    0.78
   0  -5  -4   10.29    0.84
   0   5  -4    7.91    0.89
   0  -5   4    7.72    0.94
   1  -5   4   23.89    1.72
  -1  -5  -4   22.42    1.55
   1  -5   4   22.49    1.43
   2  -5   4   41.47    2.45
  -2  -5  -4   39.27    2.33
   2  -5   4   34.68    2.10
  -3  -5  -4   12.97    1.08
   3  -5   4   12.08    0.82
   3  -5   4   12.82    1.12
   3   5   4   13.08    1.03
   4  -5   4    0.08    0.20
   4   5   4    0.06    0.38
  -4  -5  -4   -0.20    0.37
   4  -5   4    0.88    0.47
  -5  -5  -4  118.71    6.24
   5   5   4  119.51    6.32
   5  -5   4  111.06    6.29
   5  -5   4  112.18    5.90
   6  -5   4    7.80    0.82
  -6  -5  -4    5.32    0.69
   6   5   4    4.24    0.73
   7  -5   4    9.59    0.95
  -7  -5  -4    7.57    0.99
  -7  -5  -4    9.77    0.88
  -8  -5  -4   12.52    1.13
   8  -5   4   14.57    1.21
   8   5   4   17.24    1.20
  -8  -5  -4   15.33    1.43
   9  -5   4   10.44    0.90
  -9  -5  -4   10.01    1.20
  -9  -5  -4   10.45    0.93
   9   5   4    8.22    0.82
 -10  -5  -4    6.14    0.98
  10  -5   4    4.88    0.62
 -12   6   4   13.15    1.39
 -11   6   4    7.78    1.02
 -10   6   4    8.22    0.74
 -10   6   4    6.87    0.96
  10   6  -4   10.05    1.29
 -10  -6   4    5.51    0.90
  -9   6   4    6.51    0.68
  -9  -6   4    4.64    0.82
   9   6  -4    6.85    1.05
  -8   6   4    2.06    0.48
   8   6  -4    2.28    0.73
  -8  -6   4    1.03    0.58
   7  -6  -4    8.79    0.67
   7  -6  -4    7.29    0.56
  -7   6   4    8.01    0.79
   7   6  -4    8.39    1.06
  -6   6   4    9.28    0.82
  -6  -6   4    9.30    0.97
   6   6  -4    6.36    0.95
   6  -6  -4    6.63    0.60
  -5   6   4    0.47    0.35
   5  -6  -4    0.88    0.33
  -5  -6   4    0.67    0.50
   5   6  -4    0.09    0.50
  -4  -6   4    1.70    0.55
  -4   6   4    1.53    0.41
   4  -6  -4    1.86    0.44
   4   6  -4    1.25    0.50
  -3  -6   4    5.70    0.77
  -3   6   4    7.43    0.70
   3  -6  -4    6.04    0.70
   3   6  -4    5.68    0.85
  -2   6   4    0.15    0.33
  -2  -6   4    0.24    0.41
   2  -6  -4    0.49    0.39
  -1   6   4   42.21    2.63
   1   6  -4   41.12    2.86
  -1  -6   4   45.59    2.64
   1  -6  -4   46.34    2.70
   0  -6   4   21.63    1.74
   0  -6  -4   22.81    1.51
   0   6   4   17.98    1.39
   0  -6   4   19.79    1.35
   1  -6   4    0.44    0.29
   1   6   4    0.57    0.36
  -1  -6  -4    0.50    0.46
   1  -6   4    0.55    0.52
   2  -6   4    9.03    0.72
   2  -6   4    9.96    1.06
  -2  -6  -4   10.61    0.97
   3  -6   4    8.08    0.61
   3  -6   4    4.81    0.79
  -3  -6  -4    6.71    0.81
  -4  -6  -4   13.89    1.21
   4  -6   4   13.27    0.87
   4   6   4   14.96    1.26
   4  -6   4   11.62    1.19
   5  -6   4    2.73    0.30
  -5  -6  -4    3.80    0.72
   5   6   4    1.31    0.55
   5  -6   4    3.28    0.67
  -6  -6  -4   14.04    1.19
   6  -6   4   14.07    1.24
   7  -6   4   26.30    1.81
  -7  -6  -4   22.40    1.68
  -7  -6  -4   21.67    1.82
  -8  -6  -4   23.75    1.76
   8   6   4   24.13    1.75
   8  -6   4   26.42    1.80
  -8  -6  -4   28.21    2.10
  -9  -6  -4    6.13    1.02
   9  -6   4    5.30    0.72
  10   7  -4   30.95    2.55
  -9  -7   4    0.17    0.50
   9   7  -4    0.65    0.77
  -8   7   4    1.71    0.48
   8   7  -4    1.70    0.79
  -7   7   4   13.73    1.07
  -7  -7   4   12.72    1.19
   7  -7  -4   11.30    0.85
   7   7  -4   15.84    1.49
   7  -7  -4   12.70    1.00
   6  -7  -4    3.18    0.46
  -6   7   4    3.35    0.57
  -6  -7   4    2.63    0.60
   6   7  -4    3.15    0.79
  -5   7   4    1.01    0.44
   5  -7  -4    0.81    0.40
  -5  -7   4    0.64    0.51
   5   7  -4    0.85    0.60
   4  -7  -4    0.88    0.45
  -4  -7   4    2.17    0.58
   4   7  -4    1.72    0.69
  -4   7   4    1.68    0.46
  -3   7   4   11.34    1.04
   3  -7  -4   13.84    1.12
  -3  -7   4   11.99    1.08
   3   7  -4   12.57    1.34
  -2  -7   4    0.11    0.39
  -2   7   4    0.18    0.42
   2  -7  -4   -0.06    0.48
  -1  -7   4    1.82    0.48
   1  -7  -4    1.41    0.51
  -1   7   4    2.18    0.52
   1   7  -4    0.12    0.64
   0  -7   4   19.55    1.79
   0   7   4   18.86    1.55
   0  -7  -4   24.14    1.67
   0  -7   4   23.04    1.46
   1  -7   4    7.59    1.02
  -1  -7  -4    5.54    0.78
   1   7   4    6.02    0.81
   1  -7   4    5.39    0.59
   2  -7   4    2.69    0.44
   2   7   4    1.73    0.56
  -2  -7  -4    3.29    0.67
   2  -7   4    1.35    0.60
   3  -7   4   20.48    1.83
  -3  -7  -4   26.01    1.86
   3  -7   4   25.96    1.52
  -4  -7  -4   34.19    2.33
   4  -7   4   30.11    2.28
   4  -7   4   34.76    1.92
   4   7   4   29.54    2.29
   5  -7   4    0.96    0.57
  -5  -7  -4    2.52    0.70
  -6  -7  -4   28.76    2.27
   6  -7   4   32.63    2.22
   7  -7   4    7.19    0.96
   8   7   4    8.02    0.96
  -7   8   4    1.05    0.51
   7   8  -4    1.04    0.80
  -6  -8   4    0.82    0.57
   6   8  -4    0.37    0.68
  -6   8   4    0.15    0.49
  -5  -8   4    3.62    0.70
  -5   8   4    3.86    0.66
   5   8  -4    1.24    0.72
   5  -8  -4    2.38    0.53
  -4  -8   4    3.83    0.72
  -4   8   4    1.53    0.57
   4   8  -4    1.92    0.80
   4  -8  -4    2.67    0.55
  -3   8   4    4.97    0.78
   3  -8  -4    3.98    0.71
   3   8  -4    5.69    1.06
  -3  -8   4    5.19    0.76
  -2  -8   4   33.21    2.07
  -2   8   4   30.14    2.20
   2  -8  -4   30.92    2.16
   1   8  -4   -0.28    0.66
  -1  -8   4    0.12    0.67
  -1   8   4   -0.35    0.61
  -1  -8   4    0.11    0.42
   1  -8  -4    0.31    0.56
   0  -8   4   -0.05    0.39
   0  -8   4   -0.12    0.68
   0   8   4   -0.54    0.64
   0   8  -4    0.43    0.69
   0  -8  -4   -0.40    0.58
   1  -8   4    1.25    0.41
   1   8   4    0.46    0.56
   1  -8   4    0.92    0.75
  -1  -8  -4    2.01    0.64
   2  -8   4    0.85    0.70
  -2  -8  -4   -0.09    0.57
   2  -8   4    0.36    0.31
   2   8   4   -0.49    0.61
   3  -8   4    0.50    0.60
  -3  -8  -4    0.55    0.63
   3  -8   4    0.34    0.31
   4  -8   4    0.18    0.31
   4  -8   4    0.50    0.64
  -5  -8  -4    0.31    0.63
   5  -8   4   -0.39    0.55
   6  -8   4    6.41    0.95
  -5   9   4    0.48    0.64
  -4   9   4    0.87    0.63
  -3  -9   4    7.90    1.10
  -3   9   4    5.58    0.98
   3  -9  -4    7.24    0.93
   2  -9  -4    0.16    0.61
  -2  -9   4    0.66    0.59
  -2   9   4    0.30    0.65
   1  -9  -4    8.74    1.08
  -1   9   4    7.99    1.11
  -1  -9   4    9.94    0.94
  -1  -9   4    8.60    1.35
   0  -9   4    1.37    0.44
   0  -9  -4    2.17    0.70
   0  -9   4    1.68    0.83
   1  -9   4    0.19    0.35
  -1  -9  -4    0.47    0.62
   1  -9   4    0.12    0.72
   2  -9   4    0.04    0.34
   2  -9   4    0.46    0.67
  -2  -9  -4    0.49    0.64
   3  -9   4    1.19    0.68
   4  -9   4    2.26    0.81
 -14   0   5   -0.48    0.58
 -13   0   5    0.10    0.51
 -12   0   5   -0.08    0.18
 -12   0   5    0.28    0.43
 -12   0   5   -0.17    0.23
 -11   0   5   -0.03    0.23
 -11   0   5    0.09    0.43
 -11   0   5   -0.15    0.19
 -10   0   5   -0.07    0.18
 -10   0   5   -0.22    0.24
 -10   0   5    0.09    0.45
   9   0  -5   -0.30    0.36
  -9   0   5   -0.16    0.22
  -9   0   5   -0.18    0.43
  -8   0   5   -0.10    0.20
   8   0  -5   -0.06    0.31
   7   0  -5    0.06    0.30
  -7   0   5    0.07    0.19
   6   0  -5    0.05    0.27
  -6   0   5    0.14    0.17
   5   0  -5    0.15    0.24
  -5   0   5    0.14    0.19
   4   0  -5    0.24    0.25
  -4   0   5    0.38    0.23
  -3   0   5    0.38    0.21
   3   0  -5    0.03    0.18
   2   0  -5    0.09    0.20
  -2   0   5   -0.14    0.17
   2   0  -5   -0.03    0.17
   1   0  -5    0.04    0.19
  -1   0   5    0.04    0.18
   1   0  -5   -0.04    0.15
   0   0  -5    0.22    0.20
   0   0  -5    0.40    0.25
   0   0   5    0.27    0.22
  -1   0  -5    0.58    0.25
  -2   0  -5   -0.06    0.15
   2   0   5   -0.03    0.15
  -3   0  -5    0.22    0.24
   3   0   5   -0.02    0.12
   3   0   5   -0.04    0.19
   4   0   5    0.20    0.14
   4   0   5    0.77    0.32
  -4   0  -5    0.42    0.28
   4   0   5    0.11    0.11
  -5   0  -5    0.90    0.43
   5   0   5    0.39    0.30
   5   0   5    0.47    0.19
  -6   0  -5   -0.07    0.39
   6   0   5   -0.08    0.17
   6   0   5    0.05    0.32
   7   0   5    0.05    0.33
  -7   0  -5   -0.07    0.40
   7   0   5    0.02    0.22
   8   0   5   -0.06    0.38
  -8   0  -5   -0.08    0.46
   9   0   5   -0.49    0.43
  -9   0  -5    0.16    0.44
 -10   0  -5    0.43    0.45
 -11   0  -5   -0.09    0.45
 -12   0  -5    0.10    0.55
 -14  -1   5   15.12    1.45
 -14   1   5   18.98    1.56
 -13  -1   5   16.74    1.27
 -13  -1   5   20.82    1.63
 -13   1   5   16.34    1.54
 -13  -1   5   21.51    1.29
 -12  -1   5   40.15    2.58
 -12  -1   5   47.37    2.94
 -12   1   5   43.27    2.92
 -12  -1   5   46.90    2.56
 -11  -1   5   28.25    1.86
 -11  -1   5   29.44    2.13
  11   1  -5   32.01    2.04
 -10  -1   5    0.45    0.42
  10   1  -5    1.28    0.40
 -10  -1   5    1.31    0.34
  -9  -1   5   47.50    2.99
  -9  -1   5   56.01    3.30
   9   1  -5   54.81    3.13
   8   1  -5    0.06    0.35
  -8  -1   5    0.15    0.26
  -8  -1   5   -0.08    0.43
  -7  -1   5   57.05    3.46
  -7  -1   5   61.01    3.66
   7   1  -5   60.62    3.54
  -7   1   5   62.03    3.21
  -6  -1   5  308.34   16.47
  -6   1   5  300.62   16.58
  -6  -1   5  303.32   16.61
   6   1  -5  324.85   16.54
  -6   1   5  323.69   16.24
  -5  -1   5  535.67   28.22
  -5  -1   5  529.30   28.33
   5   1  -5  548.82   28.28
  -5   1   5  529.38   28.31
  -5   1   5  563.44   28.04
   4  -1  -5  353.79   18.95
  -4  -1   5  370.20   19.12
  -4   1   5  382.10   18.96
  -3   1   5  135.19    6.75
  -3  -1   5  130.14    6.88
   3  -1  -5  120.48    6.71
   2  -1  -5   77.02    4.34
  -2  -1   5   78.28    4.48
  -2  -1   5   83.85    4.50
  -2   1   5   87.23    4.50
  -2   1   5   80.16    4.37
   2   1  -5   84.22    4.48
   1  -1  -5  147.76    7.72
   1   1  -5  147.59    7.81
  -1   1   5  137.72    7.71
  -1  -1   5  148.70    7.79
  -1  -1   5  137.95    7.79
  -1   1   5  162.86    7.80
   0   1   5    2.19    0.32
   0  -1  -5    0.90    0.29
   0  -1   5    2.82    0.35
   0   1   5    1.24    0.28
   1  -1   5  821.75   42.05
  -1  -1  -5  875.81   42.14
   1   1   5  850.07   42.05
   1   1   5  736.85   42.08
  -2   1  -5   71.89    4.45
   2  -1   5   78.26    4.28
   2  -1   5   87.08    4.44
   2   1   5   82.05    4.28
   3   1   5    6.36    0.66
   3   1   5    9.15    0.59
   3   1   5    7.24    0.55
   3  -1   5    9.72    0.74
  -3   1  -5    7.53    0.76
   4  -1   5  200.03   10.52
   4   1   5  194.12   10.36
  -4   1  -5  202.26   10.67
  -4  -1  -5  191.81   10.61
   4   1   5  218.24   10.58
   5   1   5  536.91   26.83
   5   1   5  514.63   26.62
   5  -1   5  502.88   26.76
  -5   1  -5  513.56   26.94
   5  -1   5  513.12   26.52
  -5   1  -5  524.34   26.56
  -5  -1  -5  538.41   26.93
   6   1   5   79.29    4.42
   6  -1   5   82.00    4.33
   6   1   5   83.58    4.64
  -6   1  -5   85.11    4.78
   6  -1   5   85.93    4.61
  -6  -1  -5   93.95    4.83
   7   1   5   55.85    3.16
   7  -1   5   57.20    3.30
   7   1   5   55.96    3.33
  -7  -1  -5   60.55    3.51
  -7   1  -5   58.85    3.48
  -8   1  -5    2.34    0.57
   8  -1   5    3.27    0.53
  -8  -1  -5    2.92    0.65
  -9   1  -5   10.37    1.06
  -9  -1  -5   11.10    1.13
   9  -1   5   12.67    1.01
 -10   1  -5   24.62    1.82
  10  -1   5   23.85    1.67
 -10  -1  -5   23.77    1.84
 -11   1  -5   19.48    1.60
 -11  -1  -5   20.52    1.68
 -12  -1  -5    2.71    0.74
 -12   1  -5    1.96    0.66
 -13  -1  -5    4.15    0.89
 -15  -2   5    0.85    0.59
 -14   2   5   22.97    1.92
  13   2  -5    6.10    0.83
 -13  -2   5    5.24    0.66
 -12  -2   5    5.04    0.81
  12   2  -5    6.14    0.80
  11   2  -5    5.02    0.72
 -11  -2   5    5.55    0.79
  10   2  -5    0.07    0.39
 -10  -2   5    0.09    0.44
  -9  -2   5    0.08    0.42
  -9   2   5   -0.08    0.45
   9   2  -5    0.07    0.38
  -8  -2   5   41.02    2.66
   8   2  -5   40.71    2.56
  -8   2   5   41.99    2.63
  -7  -2   5   66.42    3.83
  -7   2   5   62.04    3.74
  -6  -2   5   71.23    3.84
  -6   2   5   59.35    3.68
   5  -2  -5  232.71   11.74
  -5  -2   5  228.60   12.08
  -5   2   5  224.40   11.71
  -5  -2   5  230.17   12.06
  -5   2   5  218.71   11.99
  -4  -2   5   14.65    1.12
  -4   2   5   13.76    0.85
   4  -2  -5   12.96    0.84
  -3  -2   5  396.80   20.25
  -3   2   5  388.57   19.98
   3  -2  -5  383.91   19.98
  -2   2   5   11.85    0.83
  -2  -2   5   11.74    0.98
  -2  -2   5   13.05    0.98
   2   2  -5   10.22    0.95
   2  -2  -5   12.96    0.85
  -2   2   5   13.37    0.92
  -1   2   5   91.15    4.96
  -1  -2   5   92.87    5.05
   1   2  -5   87.62    5.10
  -1   2   5   91.26    4.99
   1  -2  -5   96.48    4.96
   0  -2  -5  473.67   24.43
   0   2   5  481.85   24.47
   0  -2   5  459.95   24.44
   0   2  -5  482.35   24.56
   1   2   5  183.74    9.90
  -1  -2  -5  188.87    9.88
  -1   2  -5  186.14    9.95
   1  -2   5  193.62    9.99
  -2  -2  -5   16.36    1.14
   2   2   5   17.34    1.05
  -2   2  -5   14.23    1.20
   2  -2   5   16.30    1.19
  -2   2  -5   16.28    1.14
   3   2   5    4.70    0.42
   3  -2   5    3.59    0.49
  -3   2  -5    3.55    0.56
  -3   2  -5    3.69    0.45
   4   2   5    6.09    0.52
   4   2   5    4.33    0.57
   4  -2   5    5.44    0.59
  -4   2  -5    3.83    0.61
  -4   2  -5    4.63    0.49
   4   2   5    5.00    0.43
  -5  -2  -5   59.72    3.70
   5   2   5   61.39    3.49
  -5   2  -5   64.11    3.52
  -5   2  -5   70.08    3.87
   5  -2   5   63.49    3.32
   5   2   5   67.24    3.43
   5  -2   5   62.61    3.63
  -6  -2  -5  302.76   15.19
   6  -2   5  283.57   15.00
   6   2   5  281.19   14.88
  -6   2  -5  316.71   15.29
   6   2   5  282.39   14.73
  -7  -2  -5   68.85    4.03
   7  -2   5   64.35    3.81
  -7   2  -5   70.81    4.08
   7   2   5   67.48    3.76
  -8  -2  -5   50.83    3.14
  -8   2  -5   47.65    3.09
   8  -2   5   47.89    2.89
   9  -2   5   13.73    1.07
  -9   2  -5   10.70    1.17
  -9  -2  -5   14.35    1.34
  10  -2   5    1.75    0.46
 -10   2  -5    2.31    0.64
 -10  -2  -5    2.26    0.77
  11  -2   5    4.58    0.65
 -11   2  -5    4.67    0.83
 -11  -2  -5    5.46    0.92
 -12   2  -5    1.68    0.66
 -12  -2  -5    2.01    0.71
 -13  -2  -5    4.14    0.90
 -14  -3   5   -0.09    0.56
  13   3  -5    7.22    0.91
 -13  -3   5    5.50    0.75
  12   3  -5   66.53    4.00
 -11   3   5   24.93    1.94
  11   3  -5   25.59    1.83
 -10   3   5   29.91    2.13
  -9   3   5   73.42    4.33
  -8   3   5    3.60    0.61
  -7   3   5   34.30    2.21
  -6  -3   5  107.41    5.75
  -6   3   5   97.77    5.63
   5  -3  -5   98.69    5.05
   5   3  -5   96.80    5.42
  -5   3   5   89.09    5.29
  -4  -3   5   28.58    2.00
   4   3  -5   29.63    1.97
   4  -3  -5   29.64    1.68
   3  -3  -5    1.97    0.27
  -3  -3   5    1.30    0.43
   2  -3  -5   36.89    2.02
   2   3  -5   31.37    2.17
   1  -3  -5  103.61    5.45
   1   3  -5   97.93    5.61
   0  -3   5  192.30   10.66
   0   3  -5  193.68   10.64
   0  -3  -5  210.78   10.53
  -1  -3  -5    0.05    0.27
  -1   3  -5    0.11    0.28
   1  -3   5    0.12    0.28
   1   3   5    0.39    0.22
   2  -3   5   96.73    5.40
  -2   3  -5   88.40    5.45
   2   3   5  102.06    5.22
  -2  -3  -5  100.32    5.34
  -2   3  -5   93.80    5.36
  -3  -3  -5    0.56    0.34
   3   3   5    0.52    0.26
   3  -3   5    0.28    0.28
  -3   3  -5    0.62    0.37
  -3   3  -5    0.22    0.25
   4  -3   5    0.12    0.33
   4   3   5    0.04    0.25
  -4   3  -5   -0.32    0.42
  -4   3  -5    0.62    0.32
   5   3   5   65.75    3.72
  -5   3  -5   65.94    4.04
  -5   3  -5   67.57    3.79
   5  -3   5   69.01    3.86
  -6   3  -5   69.70    4.18
   6   3   5   69.25    3.88
  -6  -3  -5   70.42    4.10
  -6   3  -5   70.62    3.87
   6  -3   5   65.98    3.96
   7  -3   5    2.31    0.50
   7   3   5    1.20    0.41
  -7   3  -5    2.92    0.69
  -7   3  -5    2.36    0.41
  -7  -3  -5    2.23    0.59
  -8  -3  -5   31.63    2.23
  -8   3  -5   33.02    2.28
   8  -3   5   32.97    2.03
   8   3   5   31.86    1.72
  -8   3  -5   34.54    1.86
   8   3   5   29.25    1.69
   9  -3   5    2.35    0.52
  -9  -3  -5    2.96    0.68
  -9   3  -5    3.44    0.74
 -10  -3  -5   24.74    1.90
  10  -3   5   20.37    1.51
 -10   3  -5   22.43    1.81
  11  -3   5   14.17    1.17
 -11   3  -5   15.04    1.43
 -11  -3  -5   19.48    1.66
 -12  -3  -5    1.79    0.76
 -13  -4   5    1.33    0.67
  13   4  -5    2.10    0.66
 -12  -4   5    1.25    0.66
  12   4  -5    1.41    0.62
 -12   4   5    2.20    0.70
 -11   4   5    1.51    0.61
 -10   4   5    1.91    0.61
  -9   4   5    9.47    0.99
  -8   4   5   56.88    3.45
  -7   4   5    8.74    0.89
   7   4  -5    8.89    0.98
   6  -4  -5    1.34    0.20
   6   4  -5    1.58    0.54
   5  -4  -5   12.50    0.79
   5   4  -5   10.36    1.04
  -4   4   5  171.39    8.53
   4  -4  -5  158.80    8.43
   4   4  -5  149.94    8.73
  -3  -4   5   31.18    2.26
  -3   4   5   32.74    1.99
   3  -4  -5   35.35    2.00
  -2   4   5   33.28    1.93
   2   4  -5   26.70    2.06
   2  -4  -5   35.66    1.98
  -1   4   5   22.48    1.43
  -1  -4   5   18.80    1.63
   1  -4  -5   27.24    1.53
   1   4  -5   21.97    1.62
   0  -4   5    9.01    0.90
   0  -4  -5    8.51    0.73
   0   4  -5    6.04    0.77
   1  -4   5    1.33    0.41
  -1  -4  -5    2.38    0.43
  -1   4  -5    1.40    0.42
   2   4   5   38.07    2.06
   2  -4   5   30.70    2.14
  -2   4  -5   32.15    2.16
  -2  -4  -5   30.11    2.04
   3  -4   5   32.59    2.28
  -3   4  -5   37.66    2.34
   3   4   5   36.61    2.16
  -3  -4  -5   37.42    2.28
   4   4   5    0.24    0.33
   4  -4   5   -0.07    0.17
  -4   4  -5    0.40    0.44
  -4  -4  -5   -0.26    0.44
   4  -4   5    0.50    0.38
   5  -4   5   41.98    2.16
   5   4   5   36.35    2.41
  -5   4  -5   40.54    2.54
   5  -4   5   39.12    2.56
  -6  -4  -5    6.32    0.83
   6   4   5    5.92    0.74
   6  -4   5    6.12    0.75
  -6   4  -5    7.15    0.79
  -7  -4  -5  205.68   11.20
  -7   4  -5  211.90   10.99
   7  -4   5  207.79   11.06
   7   4   5  201.12   11.00
   8   4   5    1.03    0.34
  -8   4  -5    1.28    0.48
   8  -4   5    0.98    0.47
  -8  -4  -5    0.68    0.56
  -9   4  -5    3.48    0.55
   9  -4   5    2.18    0.52
   9   4   5    3.48    0.41
  -9  -4  -5    3.26    0.78
  10  -4   5    2.01    0.51
 -10  -4  -5    1.00    0.62
 -11  -4  -5    0.47    0.68
  13   5  -5   -0.10    0.55
 -13   5   5   -0.25    0.72
 -12   5   5    2.15    0.77
 -12  -5   5    2.17    0.78
 -11   5   5   11.39    1.30
 -11   5   5   16.01    1.06
 -11  -5   5   12.49    1.31
 -10  -5   5   78.93    4.78
 -10   5   5   87.69    4.47
 -10   5   5   70.28    4.71
  -9   5   5    0.18    0.49
  -9   5   5    0.57    0.36
  -8   5   5    9.80    0.83
   8   5  -5   10.38    1.17
   7  -5  -5   10.85    0.67
   7   5  -5   10.22    1.12
  -7   5   5   10.40    0.87
   6  -5  -5   11.22    0.78
  -6   5   5   15.30    1.00
   6   5  -5   11.85    1.19
  -5   5   5    1.60    0.38
   5   5  -5    0.60    0.45
   5  -5  -5    1.60    0.31
  -4   5   5    0.39    0.31
   4  -5  -5    0.31    0.28
   4   5  -5    0.33    0.48
   3  -5  -5    0.26    0.31
  -3   5   5    0.22    0.29
  -2   5   5    9.45    0.79
   2   5  -5    7.89    0.94
   2  -5  -5   11.34    0.88
  -1  -5   5   33.51    2.26
   1   5  -5   28.49    2.10
   1  -5  -5   32.31    1.96
  -1   5   5   29.31    1.89
   0   5   5  167.88    8.92
   0  -5   5  171.09    9.22
   0   5  -5  163.51    9.14
   0  -5  -5  166.84    8.93
   1  -5   5    0.55    0.34
   1  -5   5    0.41    0.45
  -1   5  -5    0.86    0.49
  -1  -5  -5    0.28    0.33
   2   5   5    0.83    0.35
   2  -5   5    0.35    0.26
  -2   5  -5    1.03    0.48
   2  -5   5    1.47    0.51
  -2  -5  -5    0.77    0.36
   3   5   5   44.88    2.57
   3  -5   5   38.90    2.33
   3  -5   5   42.65    2.71
  -3   5  -5   44.86    2.80
  -3  -5  -5   45.53    2.64
   4  -5   5    4.98    0.76
   4  -5   5    6.33    0.48
   4   5   5    6.31    0.72
  -4   5  -5    7.03    0.89
  -4  -5  -5    6.69    0.80
   5  -5   5    9.83    0.59
   5  -5   5    7.84    0.95
  -5   5  -5    9.22    1.01
   5   5   5    8.43    0.93
   6  -5   5    8.70    0.97
   6   5   5    8.42    0.95
  -6   5  -5   10.13    1.03
  -7  -5  -5    5.19    0.84
   7  -5   5    5.19    0.77
  -7   5  -5    5.71    0.81
   8   5   5    8.52    0.80
  -8   5  -5    8.20    0.93
  -8  -5  -5    6.92    1.03
   8  -5   5    8.26    0.89
   9  -5   5    0.06    0.42
  -9   5  -5    0.07    0.44
  -9  -5  -5   -0.23    0.67
 -10  -5  -5   -0.36    0.75
 -12   6   5    3.13    0.85
 -11   6   5    8.20    1.07
 -10   6   5    8.77    0.84
 -10  -6   5    9.12    1.10
 -10   6   5    6.74    0.97
  -9  -6   5   20.04    1.78
  -9   6   5   21.80    1.79
  -9   6   5   25.63    1.61
  -8   6   5    3.34    0.53
   8   6  -5    3.39    0.82
   7   6  -5   11.99    1.30
  -7   6   5   14.43    1.02
   7  -6  -5   11.01    0.75
   6  -6  -5   11.47    0.86
  -6   6   5   12.66    1.00
   6   6  -5   12.16    1.28
  -6  -6   5   16.78    1.32
  -5   6   5   29.69    1.92
  -5  -6   5   33.13    2.15
   5   6  -5   24.86    2.12
   5  -6  -5   31.23    1.84
  -4   6   5   17.71    1.24
   4   6  -5   13.56    1.39
   4  -6  -5   15.12    1.16
  -4  -6   5   16.71    1.36
  -3  -6   5   34.64    2.32
  -3   6   5   34.90    2.24
   3  -6  -5   36.46    2.22
   2  -6  -5   -0.17    0.39
  -2  -6   5   -0.45    0.52
  -2  -6   5   -0.22    0.54
   2   6  -5    0.10    0.53
  -2   6   5    0.56    0.41
   1  -6  -5    4.69    0.67
  -1  -6   5    3.83    0.61
  -1   6   5    4.03    0.58
  -1  -6   5    4.39    0.84
   1   6  -5    3.57    0.75
   0  -6  -5   12.87    1.10
   0   6   5   11.77    1.01
   0  -6   5   12.53    1.03
   0  -6   5   13.33    1.31
   0   6  -5   13.09    1.32
  -1  -6  -5    2.01    0.50
   1   6   5    1.75    0.46
   1  -6   5    1.45    0.38
   1  -6   5    0.66    0.56
  -1   6  -5    1.81    0.68
   2  -6   5   12.48    0.92
   2  -6   5   14.11    1.29
  -2   6  -5   15.12    1.43
  -2  -6  -5   14.08    1.17
   3  -6   5   21.25    1.28
   3   6   5   21.39    1.54
   3  -6   5   18.62    1.65
  -3   6  -5   21.46    1.73
  -3  -6  -5   20.58    1.56
   4   6   5   16.00    1.28
   4  -6   5   13.87    0.89
  -4   6  -5   13.63    1.34
  -4  -6  -5   10.63    1.16
   4  -6   5   12.32    1.23
   5  -6   5    1.05    0.56
   5  -6   5    1.55    0.25
   5   6   5    0.97    0.57
  -5   6  -5    1.12    0.60
  -5  -6  -5    0.91    0.54
   6   6   5   48.21    3.10
  -6   6  -5   48.95    3.13
   6  -6   5   47.11    3.04
  -7   6  -5   18.22    1.52
   7  -6   5   18.45    1.50
  -8  -6  -5    1.71    0.82
   8  -6   5    2.06    0.58
  -8   6  -5    0.96    0.61
  10   7  -5    9.85    1.45
  -9   7   5    4.03    0.62
   9   7  -5    4.73    1.05
  -8   7   5    1.14    0.47
   8   7  -5    0.63    0.67
  -7   7   5    0.06    0.39
   7   7  -5    0.47    0.70
  -7  -7   5    0.36    0.53
   6  -7  -5    1.25    0.37
  -6   7   5    1.36    0.47
  -6  -7   5    2.42    0.73
   6   7  -5    0.57    0.66
  -5   7   5    0.43    0.42
  -5  -7   5    0.08    0.56
   5  -7  -5    0.28    0.39
   5   7  -5   -0.22    0.59
  -4   7   5   -0.06    0.40
  -4  -7   5   -0.39    0.56
   4  -7  -5    0.11    0.41
   4   7  -5    0.11    0.62
  -3   7   5    0.26    0.43
   3  -7  -5    0.25    0.46
  -3  -7   5    1.13    0.52
   2  -7  -5   13.27    1.16
  -2  -7   5   12.79    1.09
  -2  -7   5    9.62    1.30
  -2   7   5   11.24    1.05
   2   7  -5   10.44    1.32
  -1  -7   5   17.93    1.66
  -1   7   5   15.51    1.26
  -1  -7   5   15.02    1.20
   1   7  -5   18.36    1.70
   1  -7  -5   15.97    1.34
   0  -7  -5    7.56    0.92
   0   7   5    7.68    0.85
   0  -7   5    9.14    1.18
   0   7  -5    8.66    1.27
   0  -7   5    9.66    0.81
  -1  -7  -5    4.43    0.73
   1  -7   5    5.17    0.88
  -1   7  -5    5.19    0.98
   1   7   5    4.02    0.66
   1  -7   5    4.43    0.55
   2  -7   5    0.22    0.29
  -2   7  -5    0.38    0.71
   2  -7   5   -0.50    0.58
  -2  -7  -5    0.16    0.47
  -3   7  -5    0.36    0.70
   3  -7   5    0.49    0.31
   3  -7   5    0.38    0.55
  -3  -7  -5   -0.16    0.50
   4   7   5    2.37    0.69
  -4   7  -5    1.03    0.68
   4  -7   5    2.59    0.38
   4  -7   5    2.34    0.67
  -4  -7  -5    2.70    0.69
   5  -7   5    4.84    0.81
   5  -7   5    4.97    0.46
   5   7   5    5.17    0.92
  -5   7  -5    4.68    0.87
  -5  -7  -5    6.22    0.87
   6  -7   5    1.06    0.61
  -6   7  -5    0.63    0.57
  -6  -7  -5    0.40    0.57
   7  -7   5    3.57    0.74
  -7   7  -5    2.04    0.75
  -7   8   5    0.64    0.45
  -6  -8   5    3.73    0.70
  -6   8   5    3.59    0.64
   6   8  -5    3.55    0.94
  -5   8   5    3.91    0.69
   5  -8  -5    4.31    0.59
  -5  -8   5    4.75    0.80
   5   8  -5    7.28    1.13
  -4   8   5    0.14    0.47
  -4  -8   5    0.53    0.54
   4   8  -5   -0.13    0.66
   4  -8  -5    0.06    0.45
  -3  -8   5    8.76    1.35
  -3   8   5    8.60    1.01
  -3  -8   5   12.17    1.09
   3  -8  -5   12.74    1.12
  -2   8   5    0.08    0.54
   2  -8  -5   -0.08    0.58
  -2  -8   5    0.19    0.50
  -2  -8   5   -0.40    0.68
   2   8  -5   -0.30    0.77
  -1  -8   5    2.43    0.53
  -1   8   5    2.78    0.73
   1  -8  -5    2.55    0.69
  -1  -8   5    1.04    0.88
   1   8  -5    2.75    0.96
   0   8   5    0.72    0.62
   0  -8   5    1.12    0.38
   0  -8  -5    0.91    0.57
   0  -8   5    0.76    0.75
   0   8  -5    1.55    0.90
  -1  -8  -5    4.98    0.81
   1  -8   5    4.22    0.56
   1   8   5    4.33    0.81
   1  -8   5    5.22    0.98
  -1   8  -5    2.78    0.98
  -2  -8  -5    9.35    1.10
   2   8   5    9.26    1.10
  -2   8  -5   10.46    1.43
   2  -8   5   10.69    1.22
   2  -8   5    9.74    0.83
   3  -8   5    2.44    0.44
  -3  -8  -5    3.35    0.80
  -3   8  -5    4.19    1.03
   3  -8   5    2.88    0.84
  -4   8  -5    3.81    1.02
   4  -8   5    3.12    0.85
  -4  -8  -5    4.11    0.82
  -5   8  -5    1.00    0.77
   5  -8   5    0.51    0.67
  -6   8  -5    1.20    0.80
   6  -8   5    0.40    0.61
  -5   9   5    0.10    0.71
  -4   9   5    6.01    0.97
  -3   9   5    0.30    0.72
  -3  -9   5    1.93    0.65
   3  -9  -5    0.38    0.53
   2  -9  -5    4.57    0.86
  -2  -9   5    5.11    0.77
  -2   9   5    4.50    0.87
   1  -9  -5    0.71    0.64
  -1  -9   5    2.18    0.59
   0  -9  -5   -0.46    0.56
   0  -9   5    0.85    0.48
   1  -9   5    0.05    0.36
  -1  -9  -5   -0.10    0.59
 -14   0   6  104.86    6.16
 -13   0   6   10.13    1.21
 -12   0   6    0.14    0.22
 -12   0   6    0.42    0.56
 -12   0   6    0.31    0.22
 -11   0   6   29.44    1.65
 -11   0   6   28.85    1.69
 -11   0   6   27.62    2.16
 -10   0   6  106.29    5.59
 -10   0   6   99.65    6.07
  -9   0   6   97.60    5.29
  -9   0   6  101.81    5.75
   9   0  -6   97.74    5.52
  -8   0   6  231.27   12.15
   8   0  -6  235.11   12.36
  -7   0   6  131.22    7.00
   7   0  -6  131.73    7.17
   6   0  -6    3.99    0.56
  -6   0   6    6.69    0.57
   5   0  -6    0.81    0.32
  -5   0   6    0.43    0.22
   4   0  -6  107.75    5.83
  -4   0   6  108.44    5.82
  -3   0   6  215.91   11.25
   3   0  -6  212.56   11.23
   2   0  -6   15.67    1.10
  -2   0   6   14.81    1.08
   2   0  -6   16.12    1.14
   1   0  -6   66.23    3.71
  -1   0   6   63.57    3.70
   1   0  -6   68.74    3.74
   0   0  -6  347.70   17.92
   0   0   6  341.91   17.91
   0   0  -6  342.98   17.89
  -1   0  -6  226.15   12.98
  -1   0  -6  266.74   12.94
   2   0   6  583.46   30.49
  -2   0  -6  603.29   30.51
   3   0   6  150.95    8.19
   3   0   6  155.37    8.06
   4   0   6   19.11    1.33
   4   0   6   18.70    1.12
  -4   0  -6   18.68    1.41
   4   0   6   19.40    1.14
   5   0   6  771.34   38.61
   5   0   6  729.94   38.86
  -5   0  -6  727.61   38.98
   6   0   6  283.90   14.44
  -6   0  -6  277.30   14.86
   6   0   6  271.77   14.69
  -7   0  -6  199.57   10.90
   7   0   6  197.11   10.73
   7   0   6  204.25   10.48
  -8   0  -6  121.94    6.69
   8   0   6  115.17    6.49
  -9   0  -6    4.66    0.75
   9   0   6    4.86    0.70
 -10   0  -6    8.64    1.04
  10   0   6    9.37    0.94
 -11   0  -6    0.10    0.55
 -12   0  -6    7.82    1.05
 -14  -1   6    5.65    0.94
 -14   1   6    5.95    1.08
 -13  -1   6   15.91    1.44
 -13   1   6   12.74    1.37
 -12  -1   6   20.49    1.56
 -12  -1   6   24.73    1.97
 -12   1   6   24.27    1.96
 -12  -1   6   26.81    1.56
  12   1  -6   26.90    1.85
 -11  -1   6    0.41    0.44
 -11  -1   6    0.47    0.35
  10   1  -6    2.81    0.55
 -10  -1   6    2.64    0.46
 -10  -1   6    1.51    0.64
  -9  -1   6    1.31    0.39
  -9  -1   6    0.48    0.50
  -8  -1   6   20.90    1.34
  -8  -1   6   18.22    1.54
   8   1  -6   18.35    1.40
  -8   1   6   17.24    1.03
   7   1  -6    0.94    0.37
  -7  -1   6    1.03    0.32
  -7  -1   6    0.77    0.43
  -7   1   6    0.84    0.19
  -6  -1   6    0.22    0.30
  -6  -1   6    0.56    0.40
   6   1  -6    0.20    0.29
  -6   1   6    0.42    0.19
  -5   1   6    4.29    0.42
   5  -1  -6    5.06    0.46
  -5  -1   6    3.79    0.54
   5   1  -6    4.58    0.58
  -4   1   6    2.96    0.35
   4  -1  -6    1.63    0.29
  -4  -1   6    2.31    0.41
  -3   1   6    0.04    0.16
  -3  -1   6    0.06    0.28
   3  -1  -6   -0.14    0.21
  -3  -1   6    0.11    0.26
  -3   1   6   -0.12    0.27
  -2  -1   6    2.96    0.44
  -2   1   6    3.07    0.39
  -2  -1   6    3.69    0.47
   2   1  -6    3.36    0.46
   2  -1  -6    3.74    0.40
  -2   1   6    3.29    0.46
  -1   1   6   20.65    1.35
   1   1  -6   21.98    1.43
  -1  -1   6   18.95    1.39
   1  -1  -6   20.70    1.36
  -1  -1   6   19.98    1.39
  -1   1   6   23.17    1.42
   0   1  -6  242.23   13.30
   0  -1   6  246.41   13.24
   0  -1  -6  266.00   13.27
   0   1   6  256.27   13.23
   0   1   6  254.10   13.25
   1   1   6  128.14    7.21
   1  -1   6  134.31    7.16
  -1  -1  -6  145.00    7.26
   1   1   6  132.82    7.14
   2  -1   6   -0.03    0.22
   2  -1   6    0.11    0.33
   3   1   6    0.86    0.24
  -3   1  -6    0.92    0.37
  -3   1  -6    0.94    0.28
   3  -1   6    0.73    0.32
   4  -1   6    1.86    0.40
  -4  -1  -6    1.33    0.41
   4   1   6    1.57    0.38
   4   1   6    1.70    0.27
  -4   1  -6    0.91    0.42
  -4   1  -6    2.10    0.30
   5   1   6  213.58   10.77
   5  -1   6  198.28   10.93
  -5   1  -6  211.58   11.16
   5  -1   6  210.25   10.68
   5   1   6  201.79   10.69
  -5  -1  -6  198.73   11.08
  -5   1  -6  210.69   10.72
   5   1   6  203.13   10.98
  -6   1  -6   -0.08    0.45
   6  -1   6    0.62    0.17
   6   1   6    0.49    0.27
   6   1   6   -0.18    0.48
  -6  -1  -6    0.40    0.52
   6  -1   6   -0.17    0.42
   7   1   6   22.31    1.60
   7   1   6   22.66    1.39
   7  -1   6   19.60    1.52
  -7  -1  -6   20.87    1.70
   7  -1   6   23.26    1.27
  -7   1  -6   20.01    1.71
  -8   1  -6    0.09    0.48
   8   1   6    1.02    0.53
   8  -1   6    0.24    0.43
   8   1   6    0.24    0.33
  -8  -1  -6    0.28    0.53
   9  -1   6    5.03    0.68
  -9  -1  -6    3.74    0.78
  -9   1  -6    4.40    0.76
 -10  -1  -6    1.88    0.73
  10  -1   6    2.18    0.52
 -10   1  -6    1.76    0.57
 -11  -1  -6    2.19    0.75
  11  -1   6    2.48    0.62
 -11   1  -6    1.94    0.63
 -12  -1  -6    1.25    0.76
 -12   1  -6    0.11    0.56
 -13  -1  -6   31.67    2.49
 -14   2   6   31.90    2.47
 -13  -2   6    7.93    0.90
 -13  -2   6   12.21    1.22
  13   2  -6   14.18    1.23
 -13  -2   6   12.07    0.98
  12   2  -6    1.66    0.62
 -12  -2   6    1.35    0.48
 -12  -2   6    2.33    0.69
 -11  -2   6    1.06    0.43
  11   2  -6    1.51    0.55
 -11  -2   6    1.51    0.64
 -10  -2   6   43.87    2.79
  10   2  -6   42.05    2.83
  -9  -2   6   56.53    3.39
  -9  -2   6   61.68    3.63
  -9   2   6   53.53    3.49
   9   2  -6   56.46    3.43
  -8  -2   6  151.79    8.53
  -8  -2   6  167.93    8.73
   8   2  -6  158.76    8.57
  -8   2   6  154.79    8.63
  -7  -2   6   51.44    3.10
  -7  -2   6   54.56    3.25
  -7   2   6   48.67    3.13
  -6   2   6    0.14    0.34
  -6  -2   6    0.07    0.35
   6  -2  -6    0.19    0.18
  -6  -2   6    0.16    0.35
  -6   2   6    0.14    0.12
  -5   2   6    1.24    0.23
  -5  -2   6    2.02    0.49
  -5  -2   6    1.80    0.43
   5  -2  -6    1.61    0.26
  -4  -2   6  321.40   16.23
   4  -2  -6  305.17   15.93
  -4   2   6  305.28   15.92
  -3  -2   6  128.64    7.01
   3  -2  -6  125.78    6.77
  -3   2   6  128.79    6.78
  -3  -2   6  128.46    6.99
  -3   2   6  129.67    6.93
  -2  -2   6    7.66    0.73
   2  -2  -6    6.39    0.60
  -2  -2   6    7.77    0.78
  -2   2   6    7.29    0.64
  -2   2   6    8.11    0.71
   1   2  -6   59.18    3.24
  -1  -2   6   56.69    3.14
   1  -2  -6   54.19    3.05
  -1   2   6   53.14    3.05
  -1   2   6   49.05    3.06
   0  -2   6   14.56    1.10
   0  -2  -6   17.10    1.13
   0   2   6   15.92    1.10
   0   2   6   14.70    1.10
   1   2   6   97.34    5.36
  -1   2  -6  103.95    5.43
   1  -2   6   92.27    5.39
   1   2   6   92.66    5.27
  -1  -2  -6  103.80    5.36
   2  -2   6  183.81    9.46
  -2   2  -6  162.71    9.49
   2   2   6  163.97    9.39
  -2   2  -6  166.06    9.38
   2   2   6  189.04    9.26
   2   2   6  180.39    9.29
  -2  -2  -6  180.16    9.41
   3   2   6  159.04    7.88
  -3   2  -6  138.17    8.16
   3  -2   6  144.97    8.05
   3   2   6  147.85    7.88
  -4   2  -6   21.96    1.63
   4  -2   6   19.95    1.47
   4   2   6   19.89    1.28
   4   2   6   22.76    1.33
   5   2   6   28.42    1.62
  -5   2  -6   30.27    2.03
   5   2   6   23.34    1.76
   5   2   6   24.35    1.50
   5  -2   6   27.39    1.76
  -5  -2  -6   24.26    1.81
  -6  -2  -6    0.74    0.53
   6  -2   6    0.89    0.14
   6   2   6    0.33    0.28
   6  -2   6    0.17    0.38
  -6   2  -6    0.18    0.48
   7   2   6  180.47    9.63
  -7   2  -6  174.79    9.99
   7  -2   6  173.13    9.73
  -7   2  -6  183.90    9.42
  -7  -2  -6  202.81   10.05
   8   2   6   32.92    2.08
  -8   2  -6   32.96    2.41
   8  -2   6   35.46    2.22
  -8  -2  -6   35.15    2.47
   9  -2   6    7.22    0.80
  -9   2  -6    8.72    1.02
  -9  -2  -6    7.39    1.07
  10  -2   6    0.46    0.46
 -10   2  -6    0.51    0.58
 -10  -2  -6   -0.11    0.62
 -11  -2  -6    1.66    0.74
 -11   2  -6    2.96    0.73
  11  -2   6    1.58    0.52
 -12  -2  -6    0.73    0.74
 -12   2  -6    0.88    0.64
  14   3  -6    1.59    0.63
  13   3  -6   18.39    1.52
  12   3  -6   50.85    3.20
 -11   3   6    5.11    0.87
  11   3  -6    4.77    0.78
  10   3  -6    0.81    0.46
 -10   3   6    0.57    0.50
  -9  -3   6   25.42    1.90
  -9   3   6   23.32    1.82
  -8  -3   6   23.29    1.83
  -8   3   6   25.36    1.80
  -7   3   6    8.79    0.95
  -7  -3   6   10.67    1.04
  -7  -3   6   13.70    1.15
  -6  -3   6   12.08    1.14
   6  -3  -6   14.17    0.83
  -6  -3   6   12.18    1.14
  -6   3   6   11.16    1.05
  -5  -3   6   25.38    1.79
   5  -3  -6   24.13    1.41
  -5  -3   6   21.68    1.68
  -4  -3   6   35.69    2.36
   4  -3  -6   34.58    2.00
  -3   3   6    3.01    0.48
  -3  -3   6    2.34    0.54
   3  -3  -6    3.83    0.41
   2  -3  -6   43.45    2.53
  -2  -3   6   47.56    2.81
   2   3  -6   42.05    2.73
   1  -3  -6   18.66    1.25
   1   3  -6   19.02    1.44
   0  -3  -6  101.24    5.46
   0   3   6   98.83    5.39
   0   3  -6  101.81    5.63
   1   3   6   33.29    1.93
   1  -3   6   34.37    2.17
  -1   3  -6   31.17    2.11
  -1  -3  -6   31.28    2.00
   2   3   6   19.96    1.25
  -2   3  -6   17.51    1.48
  -2  -3  -6   19.04    1.35
  -2   3  -6   18.78    1.40
   2  -3   6   20.69    1.45
   3  -3   6    3.16    0.52
   3   3   6    2.98    0.45
  -3   3  -6    3.07    0.59
  -3  -3  -6    3.78    0.54
  -3   3  -6    3.62    0.55
   4   3   6   25.07    1.56
  -4   3  -6   23.55    1.87
  -4   3  -6   23.45    1.62
   4  -3   6   24.30    1.70
  -5   3  -6  291.97   15.81
   5   3   6  290.05   15.38
  -5   3  -6  284.78   15.45
   5  -3   6  289.78   15.55
   5   3   6  312.08   15.34
  -6  -3  -6   21.60    1.66
  -6   3  -6   22.31    1.84
   6   3   6   19.01    1.39
  -6   3  -6   22.25    1.46
   6  -3   6   21.97    1.58
   6   3   6   22.79    1.34
   7  -3   6   16.93    1.38
  -7  -3  -6   17.21    1.53
  -7   3  -6   16.42    1.60
   7   3   6   17.41    1.32
  -7   3  -6   19.95    1.26
   7   3   6   19.05    1.11
  -8   3  -6    0.21    0.56
  -8  -3  -6   -0.41    0.56
   8   3   6   -0.23    0.43
   8  -3   6    0.25    0.41
   9  -3   6    3.21    0.58
  -9  -3  -6    3.47    0.84
  -9   3  -6    2.67    0.77
 -10  -3  -6   12.14    1.36
  10  -3   6    9.90    0.97
 -10   3  -6   10.15    1.25
  11  -3   6   -0.26    0.44
 -11   3  -6    0.22    0.53
 -11  -3  -6    0.51    0.71
  13   4  -6    9.12    1.11
 -12   4   6    8.34    1.13
  12   4  -6    8.41    1.04
 -11   4   6    5.89    0.94
 -10   4   6    1.74    0.66
  -9   4   6   38.91    2.60
  -8   4   6    4.51    0.71
  -7   4   6    3.76    0.60
   6  -4  -6   13.94    0.85
   6   4  -6   13.71    1.26
  -6   4   6   11.53    1.10
   5   4  -6   45.01    2.75
  -5  -4   6   40.00    2.73
   5  -4  -6   40.64    2.31
   4  -4  -6   79.29    4.33
  -4  -4   6   81.02    4.75
  -3  -4   6  107.67    6.19
   3  -4  -6  107.59    5.80
  -3   4   6  109.00    5.84
  -2   4   6   49.63    2.80
   2   4  -6   44.47    2.99
   2  -4  -6   50.26    2.81
   1  -4  -6   87.96    4.66
   1   4  -6   78.38    4.83
   0  -4   6   71.87    4.43
   0  -4  -6   79.84    4.28
   0   4  -6   73.78    4.42
  -1  -4  -6   20.27    1.36
  -1   4  -6   16.85    1.43
   1  -4   6   18.39    1.48
   1   4   6   18.01    1.25
  -2  -4  -6    8.79    0.86
  -2   4  -6    9.22    0.97
   2   4   6    8.74    0.78
   2  -4   6    8.82    0.91
   3   4   6   21.48    1.41
   3  -4   6   18.52    1.51
  -3  -4  -6   22.13    1.53
  -3   4  -6   19.57    1.52
  -4  -4  -6   28.37    1.96
   4   4   6   29.55    1.84
   4  -4   6   27.76    1.96
  -4   4  -6   28.24    1.96
   5   4   6  161.57    8.57
  -5   4  -6  173.87    8.74
   5  -4   6  163.48    8.74
   5  -4   6  157.30    8.27
   6   4   6   39.41    2.54
  -6   4  -6   41.15    2.61
   6  -4   6   45.05    2.69
   7   4   6    3.99    0.63
  -7   4  -6    1.98    0.55
  -7  -4  -6    3.16    0.71
   7  -4   6    2.87    0.65
   8  -4   6    4.78    0.69
  -8  -4  -6    4.59    0.86
   8   4   6    4.64    0.49
  -8   4  -6    4.47    0.61
   8   4   6    5.70    0.50
  -9  -4  -6    9.36    1.11
   9  -4   6    6.59    0.83
  10  -4   6    6.82    0.82
 -10  -4  -6    7.80    1.19
  13   5  -6    0.11    0.63
 -13   5   6   -0.78    0.86
 -12   5   6   16.44    1.61
 -11   5   6    4.75    0.89
 -11   5   6    5.45    0.66
 -10   5   6    1.00    0.55
 -10   5   6    0.20    0.34
  -9   5   6    9.11    1.07
  -9   5   6   11.26    0.92
  -8   5   6   -0.16    0.38
  -8   5   6    0.53    0.44
  -7   5   6   26.75    1.56
   7  -5  -6   20.28    1.21
   7   5  -6   24.20    1.81
  -7   5   6   20.26    1.62
   6   5  -6   52.13    3.54
   6  -5  -6   54.40    3.10
   5  -5  -6   13.93    1.00
  -5   5   6   16.02    1.14
  -5  -5   6   13.75    1.35
   5   5  -6   16.19    1.38
  -4  -5   6    5.57    0.92
  -4   5   6    5.85    0.62
   4  -5  -6    4.45    0.53
  -3   5   6    4.75    0.57
   3  -5  -6    4.03    0.56
   2   5  -6  128.32    7.71
  -2   5   6  131.87    7.44
  -1   5   6    9.57    0.82
  -1  -5   6   10.00    1.09
   1  -5  -6    9.07    0.89
   1   5  -6    6.88    0.94
   0  -5   6   36.56    2.49
   0   5  -6   32.59    2.42
   0  -5  -6   37.52    2.28
  -1  -5  -6    0.44    0.40
  -1   5  -6    0.09    0.47
   1  -5   6    0.35    0.49
  -2  -5  -6    1.78    0.51
   2   5   6    1.98    0.45
  -2   5  -6    2.40    0.65
   2  -5   6    1.76    0.57
  -3  -5  -6    1.33    0.47
   3   5   6    0.75    0.38
   3  -5   6    0.50    0.27
  -3   5  -6    0.82    0.55
   3  -5   6    0.40    0.51
   4   5   6   15.65    1.21
   4  -5   6   14.79    0.95
   4  -5   6   13.90    1.32
  -4   5  -6   16.42    1.43
  -4  -5  -6   19.82    1.43
  -5  -5  -6   12.51    1.24
   5  -5   6   12.96    0.79
   5   5   6   11.38    1.11
  -5   5  -6   15.26    1.30
   5  -5   6   12.98    1.22
   6   5   6   19.67    1.56
  -6   5  -6   20.69    1.61
   6  -5   6   19.91    1.59
   7   5   6    1.46    0.58
  -7   5  -6    2.55    0.60
   7  -5   6    1.35    0.57
  -7  -5  -6    1.98    0.66
   8  -5   6    0.08    0.49
  -8   5  -6   -0.15    0.46
  -8  -5  -6   -0.11    0.58
   9  -5   6    1.26    0.52
  -9  -5  -6    0.70    0.70
 -11   6   6    1.00    0.64
 -10   6   6   -0.21    0.52
 -10   6   6    0.48    0.41
 -10  -6   6   -0.10    0.67
  -9   6   6    7.16    1.00
  -9   6   6   10.18    0.86
  -9  -6   6    7.17    1.07
  -8   6   6    1.32    0.47
   8   6  -6    0.94    0.61
  -7   6   6    1.18    0.43
   7  -6  -6    1.19    0.25
   7   6  -6    1.44    0.67
   6  -6  -6    5.81    0.53
  -6   6   6    6.00    0.71
   6   6  -6    5.54    0.90
  -5   6   6   44.49    2.58
   5  -6  -6   40.18    2.42
   5   6  -6   40.78    2.84
   4  -6  -6    8.65    0.81
  -4   6   6    8.04    0.81
  -4  -6   6    5.21    0.94
  -3   6   6   30.31    1.99
   3  -6  -6   31.13    2.02
  -2   6   6   49.87    3.02
   2   6  -6   48.00    3.29
   2  -6  -6   51.65    3.08
  -2  -6   6   53.03    3.45
   1  -6  -6    0.79    0.51
  -1   6   6    1.07    0.43
  -1  -6   6    0.19    0.48
  -1  -6   6   -0.34    0.58
   1   6  -6   -0.32    0.63
   0   6   6    3.28    0.53
   0  -6   6    1.69    0.68
   0  -6  -6    1.82    0.50
   0  -6   6    2.31    0.51
   0   6  -6    1.89    0.68
   1  -6   6    0.38    0.35
  -1  -6  -6    0.42    0.45
  -1   6  -6    0.68    0.57
   1  -6   6    0.10    0.55
   2  -6   6    4.22    0.52
  -2  -6  -6    3.98    0.72
  -2   6  -6    5.78    0.92
   2  -6   6    3.68    0.78
  -3  -6  -6    0.76    0.53
   3   6   6    0.33    0.40
  -3   6  -6    0.67    0.56
   3  -6   6    0.72    0.28
   3  -6   6    0.90    0.51
   4  -6   6    0.52    0.54
  -4  -6  -6    0.98    0.56
  -4   6  -6    1.28    0.69
   4   6   6    0.75    0.52
   4  -6   6    1.05    0.29
   5  -6   6   11.41    0.73
   5  -6   6   10.99    1.15
   5   6   6   10.74    1.15
  -5  -6  -6   12.42    1.22
  -5   6  -6   11.48    1.28
  -6  -6  -6    7.73    1.08
   6  -6   6    8.53    1.05
   6   6   6    9.02    1.05
  -6   6  -6    8.43    1.05
  -7   6  -6   32.83    2.29
   7  -6   6   30.48    2.22
   8  -6   6    3.26    0.72
  -9   7   6    2.14    0.54
  -8   7   6    1.73    0.55
  -8  -7   6    0.90    0.65
   8   7  -6    2.21    0.78
  -7   7   6    7.69    0.85
  -7  -7   6    7.11    0.98
   7   7  -6    4.77    0.98
  -6   7   6   26.37    1.67
  -6  -7   6   23.33    1.78
   6   7  -6   19.92    1.86
   6  -7  -6   19.11    1.33
  -5  -7   6    3.58    0.81
  -5   7   6    7.02    0.85
  -5  -7   6    6.69    0.92
   5   7  -6    3.31    0.86
   5  -7  -6    7.44    0.71
   4  -7  -6    3.30    0.57
  -4   7   6    1.86    0.57
  -4  -7   6    1.92    0.64
   3  -7  -6    2.92    0.64
  -3   7   6    3.68    0.66
  -3  -7   6    4.12    0.93
  -3  -7   6    3.58    0.74
  -2   7   6   10.37    0.97
  -2  -7   6    8.91    0.99
  -2  -7   6   11.84    1.36
   2  -7  -6    7.98    0.95
   2   7  -6    9.12    1.25
  -1   7   6   34.52    2.33
  -1  -7   6   38.73    2.74
  -1  -7   6   34.05    2.28
   1   7  -6   39.31    2.81
   1  -7  -6   36.94    2.39
   0   7   6   25.04    1.80
   0  -7   6   26.05    2.12
   0  -7   6   24.43    1.69
   0   7  -6   30.57    2.35
   0  -7  -6   25.31    1.86
   1  -7   6    4.28    0.53
   1   7   6    4.70    0.69
  -1  -7  -6    5.23    0.77
  -1   7  -6    3.87    0.92
   1  -7   6    3.43    0.89
   2  -7   6    4.54    0.53
  -2  -7  -6    5.65    0.79
  -2   7  -6    4.63    0.99
   2  -7   6    4.79    0.88
  -3  -7  -6    1.11    0.65
   3  -7   6    1.24    0.34
   3   7   6    0.86    0.61
  -3   7  -6    1.83    0.76
   3  -7   6    0.51    0.65
   4  -7   6    5.56    0.50
  -4  -7  -6    4.52    0.82
   4   7   6    5.20    0.91
  -4   7  -6    4.46    1.00
   4  -7   6    4.18    0.81
   5  -7   6    0.57    0.59
  -5  -7  -6    0.29    0.60
   5   7   6    0.10    0.68
  -5   7  -6    0.35    0.69
   6  -7   6    0.47    0.65
  -6   7  -6    0.11    0.65
   7  -7   6    0.58    0.57
  -7   7  -6   -0.11    0.58
  -7   8   6    1.01    0.58
  -6   8   6    1.96    0.60
  -5   8   6    2.21    0.64
  -5  -8   6    2.42    0.73
   4  -8  -6    0.33    0.44
  -4   8   6   -0.08    0.52
  -4  -8   6    1.18    0.83
  -4  -8   6    0.47    0.57
   4   8  -6    1.14    0.77
  -3   8   6    4.85    0.83
  -3  -8   6    8.60    0.93
  -3  -8   6    7.46    1.20
   3  -8  -6    7.53    0.90
  -2  -8   6   11.09    1.01
  -2   8   6    9.06    1.01
  -2  -8   6    9.02    1.33
   2  -8  -6    8.36    1.02
   2   8  -6    7.72    1.35
  -1  -8   6    0.96    0.47
  -1   8   6    0.48    0.49
  -1  -8   6    0.95    0.84
   1  -8  -6    0.58    0.59
   1   8  -6    0.48    0.77
   0  -8   6    1.99    0.46
   0   8   6    1.48    0.59
   0  -8   6    1.83    0.90
   0   8  -6    3.47    1.00
   0  -8  -6    2.82    0.73
   1  -8   6    0.46    0.36
   1   8   6    0.28    0.53
   1  -8   6    0.12    0.67
  -1   8  -6    0.65    0.78
  -1  -8  -6    0.62    0.64
   2   8   6    0.50    0.59
  -2  -8  -6    0.64    0.64
  -2   8  -6    0.16    0.88
   2  -8   6    0.47    0.73
   2  -8   6    0.63    0.36
  -3  -8  -6    2.76    0.85
  -3   8  -6    3.14    0.96
   3  -8   6    2.91    0.88
  -4   8  -6   -0.28    0.81
   4  -8   6    0.11    0.63
   5  -8   6    3.98    0.90
  -5   8  -6    2.40    0.89
   6  -8   6    6.13    1.00
  -6   8  -6    6.43    1.15
  -2  -9   6   11.97    1.04
   2  -9  -6    6.95    1.11
  -1  -9   6   11.22    1.02
   1  -9  -6   11.09    1.31
   0  -9   6    7.87    0.83
   0  -9  -6    5.71    1.01
 -14   0   7   -0.24    0.69
 -13   0   7    0.59    0.54
 -12   0   7    0.20    0.22
 -12   0   7   -0.12    0.70
 -12   0   7    0.08    0.23
 -11   0   7   -0.12    0.24
 -11   0   7   -0.23    0.57
 -10   0   7    0.10    0.24
 -10   0   7    0.11    0.55
   9   0  -7    0.23    0.40
  -9   0   7    0.23    0.25
  -9   0   7   -0.11    0.60
   8   0  -7    0.37    0.41
  -8   0   7    0.04    0.28
  -8   0   7   -0.10    0.52
   7   0  -7   -0.07    0.32
  -7   0   7    0.26    0.25
   6   0  -7   -0.07    0.32
  -6   0   7    0.05    0.24
  -5   0   7   -0.05    0.24
  -4   0   7   -0.10    0.22
   4   0  -7   -0.05    0.25
   3   0  -7    0.25    0.30
  -3   0   7   -0.20    0.32
   3   0  -7    0.10    0.25
   2   0  -7    0.06    0.32
  -2   0   7   -0.10    0.31
   2   0  -7    0.05    0.28
   1   0  -7    0.06    0.34
  -1   0   7    0.05    0.28
   1   0  -7    0.33    0.33
   0   0   7    0.16    0.28
   0   0  -7    0.05    0.25
   0   0  -7   -0.06    0.30
  -1   0  -7   -0.06    0.30
  -1   0  -7   -0.10    0.24
   1   0   7   -0.04    0.24
   2   0   7   -0.12    0.23
  -2   0  -7    0.13    0.23
   3   0   7    0.22    0.23
   3   0   7   -0.06    0.29
   4   0   7   -0.37    0.30
  -4   0  -7    0.54    0.40
   4   0   7   -0.03    0.19
   4   0   7   -0.06    0.35
   5   0   7    0.50    0.50
  -5   0  -7    0.83    0.61
   5   0   7    0.31    0.29
   6   0   7    0.16    0.26
   6   0   7    0.25    0.43
  -6   0  -7   -0.09    0.47
  -7   0  -7    0.19    0.50
   7   0   7    0.05    0.21
   7   0   7    0.33    0.43
  -8   0  -7   -0.10    0.50
   8   0   7   -0.14    0.48
   8   0   7   -0.37    0.33
  -9   0  -7   -0.20    0.57
   9   0   7   -0.07    0.48
 -10   0  -7    0.42    0.73
  10   0   7    0.70    0.56
 -11   0  -7   -0.34    0.70
 -12   0  -7    0.12    0.69
 -14  -1   7    0.35    0.68
 -14   1   7    0.25    0.57
 -13  -1   7   40.22    2.81
 -13   1   7   38.29    2.82
 -12  -1   7  161.46    9.17
 -12   1   7  159.18    9.19
 -12  -1   7  158.08    8.68
  12   1  -7  175.64    9.00
 -11  -1   7   29.82    1.94
 -11  -1   7   29.41    2.29
  11   1  -7   32.02    2.15
  10   1  -7   10.79    1.07
 -10  -1   7   11.24    1.26
 -10  -1   7   11.41    0.96
  -9   1   7   44.03    2.43
  -9  -1   7   48.32    2.76
  -9  -1   7   50.97    3.14
   9   1  -7   45.02    2.86
  -8   1   7   81.52    4.36
  -8  -1   7   86.32    4.65
  -8  -1   7   83.97    4.93
   8   1  -7   77.35    4.71
  -7  -1   7  140.43    7.51
  -7  -1   7  140.91    7.77
   7   1  -7  146.51    7.61
  -7   1   7  133.16    7.26
  -6  -1   7   97.40    5.55
  -6  -1   7   97.11    5.74
   6   1  -7  102.69    5.65
  -6   1   7  101.43    5.36
   5  -1  -7   17.91    1.20
  -5  -1   7   17.76    1.31
  -5   1   7   16.99    1.16
  -4   1   7   24.30    1.52
  -4  -1   7   24.24    1.64
   4  -1  -7   22.44    1.50
  -3   1   7  153.53    8.05
   3   1  -7  152.58    8.15
  -3  -1   7  151.71    8.17
   3  -1  -7  146.24    8.04
  -3  -1   7  156.37    8.23
   3   1  -7  149.41    8.20
  -2   1   7  374.99   18.93
   2   1  -7  353.64   19.01
   2  -1  -7  359.48   18.92
  -2  -1   7  353.03   19.01
  -2  -1   7  371.59   19.03
  -2   1   7  382.26   19.04
   2   1  -7  354.41   19.05
   1   1  -7  460.44   23.04
  -1   1   7  433.45   22.92
   1  -1  -7  428.85   22.92
  -1  -1   7  449.96   23.02
  -1  -1   7  435.76   22.97
   1   1  -7  454.05   23.02
   0  -1  -7    4.54    0.55
   0  -1   7    4.07    0.60
   0  -1   7    4.46    0.55
   0   1   7    5.76    0.59
   0   1  -7    5.14    0.59
   0   1  -7    5.29    0.65
   1   1   7   32.11    2.07
   1  -1   7   32.24    2.01
  -1  -1  -7   35.42    2.12
  -1   1  -7   32.65    2.04
   2  -1   7   13.05    0.94
  -2  -1  -7   12.44    1.05
  -2   1  -7   13.50    0.98
   2  -1   7   10.49    1.00
  -3   1  -7    3.84    0.45
   3  -1   7    3.69    0.53
   3   1   7    3.55    0.41
   3  -1   7    3.67    0.42
  -3   1  -7    2.38    0.56
  -4   1  -7    0.29    0.26
   4   1   7   -0.03    0.29
   4  -1   7    0.35    0.37
   4   1   7    0.06    0.37
   4   1   7    0.29    0.24
  -4   1  -7   -0.17    0.47
   5  -1   7  328.19   17.29
   5   1   7  341.84   17.38
   5  -1   7  314.13   17.56
  -5   1  -7  323.54   17.81
   5   1   7  339.44   17.33
  -5  -1  -7  325.74   17.75
  -5   1  -7  354.10   17.36
   5   1   7  344.48   17.64
   6   1   7   27.23    1.84
   6  -1   7   26.59    1.49
   6   1   7   27.56    1.60
  -6   1  -7   25.33    1.99
   6  -1   7   25.39    1.82
  -6  -1  -7   24.93    1.97
   7  -1   7    3.87    0.61
   7  -1   7    2.95    0.30
   7   1   7    3.35    0.42
  -7  -1  -7    2.81    0.69
  -7   1  -7    3.14    0.77
   7   1   7    2.68    0.57
  -8  -1  -7    2.71    0.75
   8   1   7    2.52    0.59
   8   1   7    2.05    0.43
   8  -1   7    2.70    0.55
  -8   1  -7    2.53    0.69
  -9   1  -7   15.68    1.48
  -9  -1  -7   17.04    1.55
   9  -1   7   14.11    1.27
  10  -1   7   75.98    4.52
 -10   1  -7   79.87    4.77
 -10  -1  -7   78.84    4.83
  11  -1   7    4.87    0.82
 -11  -1  -7    7.06    1.09
 -11   1  -7    8.21    1.11
 -12  -1  -7   -0.12    0.67
 -12   1  -7   -0.24    0.73
 -14  -2   7   25.43    2.09
 -14   2   7   27.77    2.29
  13   2  -7    4.62    0.77
 -13  -2   7    4.32    0.90
  12   2  -7    0.09    0.54
 -12  -2   7    0.20    0.44
 -12  -2   7   -0.34    0.63
  11   2  -7    4.68    0.76
 -11  -2   7    5.99    0.73
 -11  -2   7    4.26    0.90
 -10  -2   7   24.44    1.76
 -10  -2   7   26.49    2.03
  10   2  -7   24.91    1.84
  -9  -2   7    0.14    0.40
  -9  -2   7   -0.10    0.50
   9   2  -7    0.25    0.42
  -8  -2   7   44.58    2.79
  -8  -2   7   45.83    2.97
  -8   2   7   40.66    2.82
   8   2  -7   45.62    2.83
  -7  -2   7    0.88    0.43
  -7   2   7    0.95    0.20
  -7  -2   7    1.57    0.56
   7   2  -7    2.05    0.53
  -7   2   7    0.41    0.39
  -6  -2   7    3.12    0.59
  -6  -2   7    4.05    0.64
  -6   2   7    3.53    0.36
   6  -2  -7    4.45    0.44
  -6   2   7    2.62    0.55
   5  -2  -7    9.43    0.72
  -5  -2   7    7.80    0.87
  -5   2   7    8.87    0.67
  -4  -2   7  217.33   10.93
   4  -2  -7  208.02   10.64
  -4   2   7  197.31   10.61
  -4   2   7  193.15   10.81
  -3  -2   7   26.44    1.86
   3  -2  -7   24.71    1.63
  -3  -2   7   28.58    1.87
  -3   2   7   25.53    1.64
  -3   2   7   28.92    1.81
  -2   2   7    0.12    0.30
   2  -2  -7    0.09    0.28
  -2   2   7    0.46    0.29
  -2  -2   7    0.06    0.33
  -2  -2   7    0.14    0.33
   1   2  -7  202.16   10.54
  -1  -2   7  187.33   10.47
  -1  -2   7  204.62   10.45
   1  -2  -7  188.65   10.33
  -1   2   7  198.64   10.36
  -1   2   7  195.26   10.38
   0   2   7    0.26    0.30
   0  -2   7    0.80    0.35
   0  -2  -7    0.53    0.32
   0   2   7    0.43    0.32
   1   2   7    0.77    0.32
   1  -2   7    0.98    0.32
  -1  -2  -7    0.98    0.34
   1   2   7    0.76    0.32
   2   2   7   65.01    4.08
   2   2   7   77.76    3.96
  -2   2  -7   67.25    4.24
   2  -2   7   77.10    4.19
  -2  -2  -7   72.99    4.14
   2   2   7   69.67    3.99
   3   2   7   41.79    2.25
  -3   2  -7   39.35    2.59
   3  -2   7   41.38    2.48
   3   2   7   36.25    2.26
  -3  -2  -7   33.81    2.42
   4   2   7  110.97    5.61
  -4   2  -7   97.64    5.96
   4   2   7   96.86    5.56
   4  -2   7  113.83    5.87
   5  -2   7  572.37   31.07
  -5   2  -7  575.32   31.32
   5   2   7  668.95   30.94
   5   2   7  583.46   31.12
  -5  -2  -7  554.51   31.20
   6  -2   7    8.49    0.53
   6   2   7    8.49    0.72
   6   2   7    7.55    0.90
   6  -2   7    7.52    0.84
  -6   2  -7    8.61    1.10
  -6   2  -7    9.55    0.69
  -6  -2  -7    8.91    1.03
  -7   2  -7   46.38    2.98
   7  -2   7   44.70    2.70
   7   2   7   39.62    2.48
  -7  -2  -7   47.79    2.98
   8  -2   7    0.85    0.44
   8   2   7    0.05    0.38
  -8  -2  -7    0.22    0.58
  -8   2  -7    0.76    0.57
   9  -2   7    3.37    0.64
  -9  -2  -7    2.84    0.80
  -9   2  -7    3.43    0.78
 -10   2  -7   25.82    2.11
 -10  -2  -7   29.48    2.30
  10  -2   7   26.12    1.90
 -11  -2  -7    5.59    1.11
  11  -2   7    4.64    0.79
 -11   2  -7    2.68    0.89
  14   3  -7    3.04    0.81
  13   3  -7   12.11    1.25
  12   3  -7    8.49    0.97
 -12  -3   7    5.96    0.83
 -11  -3   7   14.29    1.32
 -11  -3   7   16.21    1.52
  11   3  -7   19.49    1.51
 -10  -3   7    5.96    0.82
 -10  -3   7    7.58    0.96
 -10   3   7    5.80    0.87
  10   3  -7    7.75    0.92
  -9  -3   7    8.79    0.99
  -9  -3   7   10.75    1.13
  -9   3   7    7.61    0.96
  -8   3   7    0.09    0.43
  -8  -3   7    0.26    0.44
  -8  -3   7    0.58    0.49
  -7  -3   7   42.90    2.74
  -7  -3   7   43.84    2.78
  -7   3   7   37.88    2.61
  -6  -3   7  137.64    7.15
   6  -3  -7  128.44    6.68
  -6  -3   7  133.44    7.14
  -6   3   7  110.61    6.94
  -5  -3   7   34.19    2.36
   5  -3  -7   34.94    2.02
  -4   3   7    0.19    0.36
   4  -3  -7    0.33    0.27
  -4  -3   7    0.25    0.38
  -3  -3   7   21.19    1.67
  -3  -3   7   22.71    1.63
  -3   3   7   21.35    1.41
   3  -3  -7   21.09    1.40
  -3   3   7   22.96    1.55
  -2  -3   7  191.92   10.74
   2   3  -7  206.97   10.78
  -2   3   7  192.02   10.49
   2  -3  -7  206.77   10.50
  -2   3   7  196.78   10.56
   1   3  -7   26.08    1.87
  -1   3   7   25.89    1.70
   1  -3  -7   24.71    1.66
  -1   3   7   26.81    1.71
   0   3   7  212.58   10.51
   0   3  -7  196.77   10.76
   0   3   7  192.26   10.61
   0   3   7  188.83   10.55
   0  -3  -7  205.28   10.60
   1   3   7    6.11    0.69
   1  -3   7    5.61    0.74
   1   3   7    5.94    0.61
  -1  -3  -7    5.76    0.66
   1   3   7    5.78    0.57
  -1   3  -7    4.60    0.71
  -1   3  -7    6.25    0.75
   2   3   7    7.27    0.70
   2   3   7    8.28    0.68
   2  -3   7    8.40    0.86
  -2  -3  -7    7.59    0.78
  -2   3  -7    7.96    0.94
  -2   3  -7    7.73    0.81
   2   3   7    6.29    0.77
  -3  -3  -7    1.43    0.47
   3   3   7    1.23    0.36
   3  -3   7    0.95    0.43
  -3   3  -7    1.69    0.65
   3   3   7    0.65    0.34
  -3   3  -7    1.01    0.46
   4   3   7  207.37   10.15
  -4   3  -7  189.36   10.56
  -4   3  -7  185.56   10.23
   4  -3   7  181.07   10.30
   4   3   7  189.64   10.10
   5   3   7    1.90    0.42
   5   3   7    2.94    0.51
  -5   3  -7    2.41    0.79
   5  -3   7    2.35    0.67
  -6  -3  -7   20.34    1.57
   6  -3   7   17.27    0.94
  -6   3  -7   17.99    1.60
   6   3   7   17.58    1.26
   6   3   7   18.73    1.15
   6  -3   7   15.64    1.38
  -7  -3  -7    0.41    0.54
   7  -3   7    0.07    0.46
   7   3   7   -0.05    0.36
  -7   3  -7   -0.11    0.52
  -8  -3  -7    8.19    1.15
   8   3   7    7.53    0.82
  -8   3  -7    6.98    1.10
   8  -3   7    7.50    0.91
  -8   3  -7    9.08    0.62
   9  -3   7    9.08    0.98
  -9   3  -7    9.57    1.20
  -9  -3  -7   10.68    1.31
  10  -3   7   -0.07    0.48
 -10   3  -7    0.12    0.65
 -10  -3  -7    0.27    0.79
 -11   3  -7   30.32    2.38
  11  -3   7   29.45    2.05
  13   4  -7    1.74    0.71
 -12  -4   7    0.09    0.56
 -12   4   7   -0.97    0.79
  12   4  -7    0.50    0.59
 -11  -4   7    3.53    0.73
  11   4  -7    4.84    0.83
 -11   4   7    2.36    0.77
 -10  -4   7   13.36    1.30
 -10   4   7   15.13    1.39
  -9   4   7    2.93    0.66
  -9  -4   7    3.04    0.68
  -8  -4   7   12.85    1.28
  -8   4   7   13.44    1.23
  -7  -4   7   16.10    1.45
   7  -4  -7   16.66    0.98
  -7   4   7   15.55    1.35
  -6  -4   7   22.56    1.70
   6  -4  -7   20.96    1.23
  -6   4   7   15.69    1.44
   5  -4  -7    1.46    0.33
  -5  -4   7    1.37    0.57
   5   4  -7    1.20    0.55
  -4  -4   7  153.21    8.59
   4  -4  -7  152.92    8.18
  -4   4   7  158.07    8.41
  -3  -4   7   49.05    3.18
   3   4  -7   47.35    3.11
   3  -4  -7   49.20    2.83
   2  -4  -7   55.54    3.08
  -2   4   7   52.22    3.03
   2   4  -7   47.92    3.28
   1  -4  -7   -0.32    0.35
   1   4  -7    0.09    0.47
   0  -4  -7   11.67    1.01
   0  -4   7   12.72    1.21
   0   4  -7   12.14    1.17
   1   4   7   49.25    2.74
  -1  -4  -7   44.73    2.81
   1  -4   7   45.76    2.97
  -1   4  -7   47.67    3.02
   2   4   7   36.84    2.14
  -2  -4  -7   33.04    2.20
   2  -4   7   32.05    2.31
  -2   4  -7   37.24    2.40
   3  -4   7    4.49    0.74
   3   4   7    5.10    0.63
  -3  -4  -7    3.94    0.66
  -3   4  -7    5.13    0.73
   4   4   7    1.82    0.47
   4  -4   7    2.51    0.68
  -4  -4  -7    1.99    0.60
  -4   4  -7    0.99    0.61
   5   4   7   10.18    0.96
   5  -4   7   10.79    0.71
   5  -4   7   12.86    1.18
  -5   4  -7   12.14    1.13
  -6   4  -7    4.20    0.86
   6   4   7    3.36    0.59
   6   4   7    4.11    0.54
  -6   4  -7    3.85    0.67
   6  -4   7    2.79    0.65
  -7   4  -7   49.44    3.36
   7   4   7   50.32    3.04
  -7  -4  -7   44.03    3.16
  -7   4  -7   51.88    3.00
   7   4   7   49.37    2.81
   7  -4   7   50.42    3.11
  -8  -4  -7   11.29    1.26
  -8   4  -7   10.28    1.31
   8  -4   7    9.40    1.00
   8   4   7   10.81    1.01
  -9  -4  -7    0.25    0.70
  -9   4  -7   -0.25    0.66
   9  -4   7    1.35    0.60
  10  -4   7    3.58    0.69
 -12  -5   7    0.76    0.64
 -12   5   7    0.25    0.69
 -11   5   7    0.23    0.58
 -11   5   7    0.44    0.40
 -11  -5   7   -0.11    0.52
 -10   5   7    2.63    0.70
 -10   5   7    4.46    0.64
 -10  -5   7    3.69    0.81
  -9  -5   7   13.76    1.40
  -9   5   7   15.57    1.39
  -8   5   7   -0.09    0.46
  -8   5   7    0.64    0.42
  -8  -5   7    0.62    0.59
  -7   5   7    3.65    0.67
  -7   5   7    6.98    0.76
   7  -5  -7    5.47    0.44
  -7  -5   7    5.03    0.88
  -6   5   7   30.07    1.78
  -6  -5   7   23.88    1.96
   6   5  -7   27.77    2.04
   6  -5  -7   22.27    1.50
  -6   5   7   27.22    1.89
  -5  -5   7   45.76    3.10
  -5   5   7   48.53    2.80
   5   5  -7   39.34    2.98
   5  -5  -7   48.38    2.67
   4  -5  -7    3.05    0.47
  -4   5   7    2.31    0.50
  -4  -5   7    1.86    0.68
   3  -5  -7   18.08    1.27
  -3   5   7   17.04    1.24
  -3  -5   7   15.57    1.54
   3   5  -7   14.72    1.46
  -2   5   7   10.94    0.96
   2  -5  -7   13.74    1.05
   2   5  -7   10.67    1.20
  -1   5   7   16.85    1.28
  -1  -5   7   20.78    1.67
   1  -5  -7   18.68    1.39
   1   5  -7   18.54    1.57
   0  -5   7   51.42    3.21
   0  -5  -7   46.81    2.92
   0   5  -7   46.64    3.16
   1   5   7    8.60    0.85
  -1   5  -7    8.38    1.03
   1  -5   7    6.46    1.00
  -1  -5  -7   10.12    0.94
   2   5   7   10.41    0.89
  -2   5  -7    8.39    1.09
  -2  -5  -7    7.17    0.84
   2  -5   7    6.53    0.87
   3   5   7   30.42    1.93
  -3  -5  -7   28.40    2.02
   3  -5   7   25.42    2.04
  -3   5  -7   32.88    2.23
   4   5   7   47.83    2.82
   4  -5   7   44.12    2.54
  -4  -5  -7   48.46    2.95
   4  -5   7   44.52    2.93
  -4   5  -7   48.13    3.03
   5  -5   7    0.15    0.19
   5  -5   7    0.09    0.50
   5   5   7    0.56    0.47
  -5   5  -7    0.09    0.58
  -5  -5  -7   -0.34    0.59
   6   5   7    0.07    0.49
   6  -5   7    0.69    0.52
  -6   5  -7    0.17    0.54
   7   5   7   -0.08    0.51
  -7  -5  -7   -0.10    0.59
  -7   5  -7   -0.08    0.51
   7  -5   7    0.35    0.57
   8  -5   7   -0.33    0.50
  -8  -5  -7   -0.11    0.59
   9  -5   7    2.89    0.98
 -10   6   7    0.87    0.67
 -10   6   7    1.95    0.47
 -10  -6   7    0.57    0.62
  -9   6   7   11.71    1.27
  -9   6   7   14.01    1.09
  -9  -6   7   10.23    1.28
  -8   6   7    0.20    0.49
  -8   6   7    0.73    0.43
  -8  -6   7    0.55    0.58
   8   6  -7    0.24    0.60
  -7   6   7    0.58    0.49
  -7   6   7   -0.43    0.43
   7  -6  -7   -0.02    0.21
  -7  -6   7   -0.33    0.59
   7   6  -7    0.23    0.65
  -6   6   7    2.36    0.57
  -6  -6   7    2.45    0.75
   6   6  -7    4.02    0.80
   6  -6  -7    2.29    0.38
   5  -6  -7   11.38    0.88
  -5   6   7   12.01    1.00
  -5  -6   7    8.15    1.14
   5   6  -7    8.73    1.19
   4  -6  -7   10.26    0.88
  -4   6   7    8.93    0.92
  -4  -6   7    8.58    1.13
  -3   6   7   60.97    3.65
   3  -6  -7   69.70    3.71
   3   6  -7   56.52    3.94
  -2   6   7    0.12    0.45
  -2  -6   7   -0.12    0.65
   2   6  -7    0.57    0.63
   2  -6  -7   -0.07    0.42
  -1   6   7   13.36    1.15
   1  -6  -7   14.41    1.22
  -1  -6   7   13.08    1.43
   1   6  -7   13.63    1.43
   0  -6  -7    8.81    0.97
   0   6   7    8.73    0.86
   0   6  -7    7.29    1.07
   0  -6   7    5.09    0.96
   1  -6   7   19.84    1.34
   1  -6   7   16.37    1.63
  -1  -6  -7   17.61    1.48
  -1   6  -7   18.80    1.71
   2   6   7   21.06    1.40
   2  -6   7   15.20    1.15
  -2  -6  -7   16.29    1.40
  -2   6  -7   15.66    1.55
   2  -6   7   14.12    1.46
   3  -6   7    0.76    0.59
  -3  -6  -7    0.58    0.60
   3   6   7    1.62    0.54
   3  -6   7    0.83    0.32
  -3   6  -7    0.80    0.66
   4  -6   7    8.79    1.03
   4  -6   7    8.80    0.66
   4   6   7    8.83    0.97
  -4   6  -7    8.27    1.10
  -4  -6  -7    8.99    1.06
  -5  -6  -7   54.78    3.39
   5   6   7   53.74    3.32
   5  -6   7   48.80    3.34
  -5   6  -7   54.47    3.50
   6   6   7    0.27    0.59
   6  -6   7    1.97    0.72
  -6   6  -7    1.34    0.70
  -6  -6  -7    2.19    0.69
   7   6   7    7.00    1.03
   7  -6   7    6.76    1.02
  -7   6  -7    7.67    1.02
   8  -6   7    4.29    0.88
  -9   7   7    0.56    0.52
  -8   7   7    2.30    0.63
  -7   7   7    3.59    0.72
  -7  -7   7    1.64    0.78
  -7  -7   7    2.62    0.75
   7   7  -7    3.99    0.93
  -6   7   7    0.98    0.56
  -6  -7   7   -0.12    0.59
  -6  -7   7   -0.29    0.64
   6   7  -7    0.87    0.69
  -5   7   7    0.31    0.53
  -5  -7   7    0.37    0.62
   5  -7  -7    0.76    0.39
  -5  -7   7   -0.28    0.64
   5   7  -7    1.72    0.73
  -4   7   7    4.11    0.77
  -4  -7   7    2.35    0.70
   4  -7  -7    2.47    0.53
  -3   7   7   19.13    1.47
  -3  -7   7   16.11    1.47
   3  -7  -7   19.30    1.44
   3   7  -7   16.83    1.76
  -2   7   7   45.43    2.93
  -2  -7   7   48.68    3.38
  -2  -7   7   43.38    2.94
   2  -7  -7   54.00    3.10
   2   7  -7   48.78    3.41
   1  -7  -7    2.80    0.70
  -1   7   7    1.65    0.50
  -1  -7   7    2.11    0.59
  -1  -7   7    2.07    0.84
   1   7  -7    1.84    0.86
   0  -7  -7    2.63    0.70
   0   7   7    3.66    0.65
   0  -7   7    3.69    0.62
   0  -7   7    3.81    0.93
   0   7  -7    4.43    0.98
  -1  -7  -7    0.86    0.63
   1  -7   7    0.92    0.42
  -1   7  -7    1.28    0.85
   1  -7   7    1.06    0.66
  -2  -7  -7    0.53    0.57
   2  -7   7    0.56    0.31
  -2   7  -7    1.11    0.81
   2  -7   7    1.00    0.74
  -3  -7  -7   12.25    1.22
   3  -7   7    9.49    0.77
   3   7   7   11.09    1.11
  -3   7  -7    9.77    1.35
   3  -7   7    9.31    1.27
   4  -7   7    0.20    0.66
  -4  -7  -7    0.38    0.60
   4   7   7    0.09    0.65
  -4   7  -7    0.89    0.69
   5  -7   7    1.78    0.76
  -5   7  -7    1.71    0.77
   6  -7   7   -0.51    0.66
  -6   7  -7    0.12    0.70
   7  -7   7    0.20    0.65
  -7   8   7    1.90    0.60
  -6   8   7    1.13    0.56
  -5   8   7   10.03    1.09
  -4   8   7   -0.08    0.55
  -4  -8   7   -0.52    0.67
   4  -8  -7   -0.32    0.49
  -3   8   7    2.57    0.70
  -3  -8   7    1.27    0.59
   3  -8  -7    1.86    0.64
  -2  -8   7   14.11    1.24
  -2   8   7   14.59    1.34
   2  -8  -7   15.79    1.41
  -2  -8   7   13.51    1.62
   2   8  -7   13.94    1.72
   1  -8  -7    0.27    0.66
  -1   8   7    0.17    0.54
  -1  -8   7    0.06    0.41
  -1  -8   7   -0.14    0.78
   1   8  -7   -0.34    0.81
   0  -8  -7   -0.19    0.62
   0  -8   7    0.22    0.37
   0  -8   7   -0.40    0.74
   0   8  -7    0.85    0.90
  -1  -8  -7    0.58    0.62
   1  -8   7    0.97    0.40
  -1   8  -7    0.84    0.91
   1  -8   7    0.65    0.84
  -2  -8  -7    2.18    1.04
  -2   8  -7    1.13    1.02
   2  -8   7   -0.12    0.74
  -3   8  -7    5.80    1.19
   3  -8   7    4.00    0.92
  -4   8  -7    1.15    0.81
  -5   8  -7    6.43    1.20
   1  -9  -7   -0.10    0.72
  -1  -9   7    1.30    0.52
 -14   0   8   33.68    2.62
 -13   0   8   10.51    1.31
 -12   0   8    0.13    0.58
 -11   0   8   12.44    0.89
 -11   0   8   12.34    1.39
 -10   0   8  111.62    6.59
 -10   0   8  111.90    6.01
   9   0  -8    3.67    0.64
  -9   0   8    3.22    0.47
  -9   0   8    2.47    0.67
  -8   0   8  118.55    6.44
  -8   0   8  125.53    6.96
   8   0  -8  116.66    6.67
  -7   0   8   12.37    0.97
   7   0  -8   10.22    1.06
  -6   0   8   51.50    2.90
   6   0  -8   45.18    3.00
  -5   0   8   23.53    1.60
   4   0  -8 1505.78   77.65
  -4   0   8 1557.52   77.66
   4   0  -8 1474.60   77.74
   3   0  -8   33.75    2.16
  -3   0   8   35.38    2.19
   3   0  -8   33.45    2.22
   2   0  -8   12.87    1.10
  -2   0   8   14.46    1.14
   2   0  -8   14.40    1.15
   1   0  -8   69.25    3.97
  -1   0   8   66.29    3.94
   1   0  -8   70.00    3.96
   0   0  -8  186.45    9.49
   0   0   8  167.05    9.35
   0   0  -8  183.54    9.41
   0   0   8  168.08    9.40
   1   0   8   29.53    2.01
  -1   0  -8   34.55    2.15
   1   0   8   28.91    1.93
  -1   0  -8   32.79    2.00
   2   0   8   35.21    2.15
   3   0   8   88.36    4.84
   4   0   8  405.40   20.42
  -4   0  -8  363.80   20.51
   4   0   8  393.87   20.17
   5   0   8  135.72    7.03
  -5   0  -8  121.23    7.44
   5   0   8  139.41    7.36
  -6   0  -8    1.07    0.54
   6   0   8    1.73    0.30
   6   0   8    0.63    0.42
   7   0   8  141.83    7.49
  -7   0  -8  145.67    8.07
   7   0   8  144.05    7.84
  -8   0  -8    5.47    0.91
   8   0   8    5.71    0.55
   8   0   8    5.39    0.80
   9   0   8   27.85    2.01
  -9   0  -8   27.85    2.21
 -10   0  -8   14.00    1.55
  10   0   8   16.07    1.40
 -11   0  -8    8.64    1.22
 -14  -1   8    0.77    0.70
 -14   1   8    0.80    0.77
 -13  -1   8   -0.13    0.60
 -13   1   8    0.65    0.62
  12   1  -8    5.06    0.86
 -12  -1   8    4.57    0.96
 -12   1   8    3.43    0.84
 -12  -1   8    3.36    0.54
  11   1  -8    1.62    0.56
 -11  -1   8    1.63    0.68
 -11  -1   8    0.91    0.41
  10   1  -8   10.68    1.09
 -10  -1   8   10.02    0.96
 -10   1   8   10.83    0.66
 -10  -1   8   10.65    1.29
  -9   1   8   22.23    1.36
  -9  -1   8   25.83    1.67
  -9  -1   8   26.44    2.01
   9   1  -8   22.86    1.75
   8   1  -8    4.59    0.73
  -8   1   8    5.14    0.49
  -8  -1   8    6.32    0.95
  -8  -1   8    6.28    0.73
  -7   1   8   38.81    2.25
  -7  -1   8   38.00    2.44
  -7  -1   8   41.23    2.73
   7   1  -8   38.04    2.54
  -6  -1   8    3.02    0.58
   6   1  -8    3.71    0.65
  -6   1   8    4.11    0.49
  -5   1   8   12.96    0.93
  -5  -1   8   10.31    1.00
   5  -1  -8    9.96    0.90
  -4   1   8   62.33    3.29
   4  -1  -8   53.87    3.25
  -4  -1   8   57.35    3.37
  -4  -1   8   59.45    3.52
   4   1  -8   50.06    3.43
  -3   1   8  120.99    6.49
   3   1  -8  119.66    6.58
   3  -1  -8  116.59    6.48
  -3  -1   8  121.65    6.60
  -3  -1   8  124.39    6.66
   3   1  -8  114.14    6.62
  -2   1   8   15.93    1.18
   2   1  -8   15.08    1.25
   2  -1  -8   15.88    1.18
  -2  -1   8   15.88    1.25
  -2  -1   8   14.74    1.24
   2   1  -8   15.97    1.28
   1   1  -8   58.85    3.50
  -1   1   8   58.71    3.41
   1  -1  -8   58.00    3.41
  -1  -1   8   56.06    3.43
  -1  -1   8   59.84    3.50
   1   1  -8   61.19    3.51
   0  -1  -8    1.11    0.38
   0  -1   8    0.89    0.39
   0   1  -8    1.25    0.44
   0  -1   8    1.16    0.36
   0   1   8    0.90    0.38
   0   1  -8    1.34    0.41
   1   1   8   32.56    2.07
  -1  -1  -8   33.62    2.10
   1  -1   8   30.59    1.98
  -1   1  -8   29.29    2.00
   2   1   8    9.31    0.94
   2  -1   8   12.95    0.93
  -2  -1  -8   12.14    1.06
  -2   1  -8    9.63    0.89
   3  -1   8   13.69    1.15
   3  -1   8   14.34    1.00
  -3   1  -8   13.06    1.31
  -3   1  -8   13.16    1.03
   4  -1   8   75.46    4.39
  -4   1  -8   75.71    4.61
   4   1   8   74.99    4.19
   4   1   8   80.50    4.18
   4   1   8   67.21    4.35
  -4   1  -8   81.31    4.23
   5  -1   8    2.60    0.34
   5   1   8    2.91    0.41
  -5  -1  -8    2.13    0.62
   5   1   8    2.70    0.38
   5  -1   8    2.49    0.58
  -5   1  -8    2.16    0.66
   5   1   8    2.54    0.55
   6  -1   8    2.21    0.29
   6   1   8    2.22    0.52
   6   1   8    2.63    0.41
  -6  -1  -8    3.31    0.69
  -6   1  -8    1.38    0.67
   6  -1   8    2.58    0.59
   7  -1   8    6.62    0.51
   7   1   8    6.65    0.62
  -7  -1  -8    7.87    1.05
   7  -1   8    7.71    0.90
   7   1   8    5.83    0.83
  -7   1  -8    9.34    1.13
   8   1   8    2.51    0.66
  -8  -1  -8    2.87    0.74
   8   1   8    2.54    0.45
   8  -1   8    3.14    0.35
   8  -1   8    2.62    0.62
  -8   1  -8    2.83    0.75
   9  -1   8    3.55    0.76
  -9  -1  -8    5.81    1.00
   9   1   8    5.12    0.83
  -9   1  -8    4.02    0.96
  10  -1   8   34.79    2.39
 -10   1  -8   37.72    2.70
 -10  -1  -8   33.04    2.64
  11  -1   8   -0.09    0.60
 -11   1  -8    0.26    0.66
 -14  -2   8   17.28    1.71
 -14   2   8   17.62    1.81
  14   2  -8   20.51    1.67
  13   2  -8    1.65    0.64
 -13  -2   8    2.76    0.76
  12   2  -8   -0.19    0.53
 -12  -2   8    0.13    0.57
 -12  -2   8    0.14    0.46
 -11  -2   8   18.80    1.48
 -11  -2   8   20.46    1.81
  11   2  -8   21.23    1.63
 -10  -2   8   48.01    2.88
 -10  -2   8   47.16    3.17
  10   2  -8   42.26    2.91
  -9  -2   8   35.51    2.35
  -9  -2   8   37.75    2.62
   9   2  -8   33.80    2.39
  -8   2   8    9.15    0.63
  -8  -2   8    9.98    1.14
  -8  -2   8    9.55    0.98
   8   2  -8    9.44    1.04
  -7  -2   8    2.13    0.62
  -7  -2   8    1.75    0.58
  -7   2   8    1.93    0.30
  -7   2   8    1.88    0.55
   7   2  -8    1.67    0.53
   6  -2  -8   22.86    1.51
  -6  -2   8   23.44    1.77
  -6   2   8   23.68    1.47
   6   2  -8   27.15    1.87
   5  -2  -8   59.16    3.19
  -5  -2   8   54.83    3.43
  -5   2   8   53.08    3.12
  -4  -2   8  222.66   12.05
   4  -2  -8  213.82   11.79
  -4   2   8  228.77   11.80
  -4   2   8  238.68   12.04
  -3  -2   8  173.16    9.64
   3  -2  -8  170.46    9.40
  -3  -2   8  185.55    9.63
  -3   2   8  177.77    9.43
  -3   2   8  184.02    9.59
  -2  -2   8    0.23    0.44
   2  -2  -8    0.67    0.34
  -2   2   8    0.33    0.36
  -2  -2   8    0.41    0.33
  -2   2   8    0.54    0.39
   1   2  -8   12.17    1.09
  -1  -2   8   10.71    1.03
  -1  -2   8    9.89    0.97
   1  -2  -8   11.01    0.94
  -1   2   8    9.85    0.91
  -1   2   8   11.13    0.98
   0   2  -8   21.56    1.68
   0  -2   8   21.88    1.56
   0  -2  -8   21.99    1.55
   0   2   8   21.84    1.55
   0   2   8   22.77    1.55
   1  -2   8   77.16    4.54
  -1  -2  -8   84.89    4.65
   1   2   8   84.80    4.59
   1   2   8   79.74    4.63
   2   2   8   93.80    4.87
  -2   2  -8   74.97    5.15
   2  -2   8   94.23    5.13
  -2  -2  -8   95.74    5.11
   2   2   8   87.71    4.92
   2   2   8   86.04    5.04
   3   2   8    0.24    0.32
  -3   2  -8   -0.40    0.52
  -3  -2  -8    0.77    0.49
   3  -2   8   -0.22    0.45
   4  -2   8    3.10    0.65
   4   2   8    2.48    0.49
  -4   2  -8    2.44    0.69
  -4   2  -8    3.53    0.53
   5  -2   8    0.43    0.43
   5   2   8    0.17    0.34
   5   2   8    0.70    0.47
  -5   2  -8    0.22    0.56
  -5   2  -8    0.63    0.35
   6  -2   8   17.34    1.10
   6  -2   8   19.08    1.49
  -6   2  -8   22.47    1.82
   6   2   8   20.73    1.56
   6   2   8   21.16    1.21
  -6  -2  -8   18.64    1.64
  -6   2  -8   20.67    1.26
   6   2   8   20.92    1.32
   7  -2   8   35.89    1.89
   7   2   8   31.25    2.08
  -7   2  -8   37.96    2.66
   7  -2   8   35.18    2.36
  -7  -2  -8   37.88    2.62
   8   2   8   28.19    1.88
  -8   2  -8   30.41    2.32
   8  -2   8   31.27    2.10
  -8  -2  -8   31.41    2.39
   9  -2   8    0.48    0.54
  -9  -2  -8    1.55    0.75
  -9   2  -8    0.36    0.66
 -10  -2  -8    3.30    1.05
 -10   2  -8    2.60    0.83
  10  -2   8    1.79    0.71
  11  -2   8    6.23    0.96
 -11   2  -8    7.03    1.14
  13   3  -8   18.51    1.62
  12   3  -8   14.39    1.29
 -12  -3   8    9.63    1.06
  11   3  -8    0.19    0.50
 -11  -3   8    0.09    0.45
 -11  -3   8    0.12    0.52
 -10  -3   8    4.12    0.74
 -10  -3   8    3.95    0.91
  10   3  -8    3.52    0.76
  -9  -3   8    9.88    1.07
  -9  -3   8   10.66    1.22
   9   3  -8    7.90    1.00
  -9   3   8   10.18    1.09
  -8  -3   8    7.18    0.93
  -8  -3   8    9.07    1.09
  -8   3   8    8.35    0.96
   7  -3  -8   53.91    2.82
  -7  -3   8   48.81    3.21
  -7  -3   8   50.19    3.30
  -7   3   8   43.84    3.12
  -6  -3   8   37.68    2.62
   6  -3  -8   39.94    2.29
  -5  -3   8   19.58    1.66
   5  -3  -8   21.32    1.37
  -4  -3   8   34.64    2.42
   4  -3  -8   35.07    2.10
  -4  -3   8   37.28    2.41
  -4   3   8   33.30    2.09
  -4   3   8   34.56    2.27
  -3   3   8   47.15    2.81
  -3  -3   8   49.81    3.01
   3  -3  -8   46.59    2.80
  -3  -3   8   48.80    3.11
  -3   3   8   48.31    2.94
  -2  -3   8  235.83   12.68
  -2   3   8  232.55   12.42
  -2  -3   8  239.78   12.55
   2  -3  -8  238.06   12.41
  -2   3   8  231.15   12.47
  -1   3   8   73.13    4.25
   1  -3  -8   74.98    4.23
  -1   3   8   74.87    4.25
   0   3   8    0.30    0.36
   0   3   8    0.40    0.38
   0  -3  -8    0.25    0.36
   1   3   8   13.24    0.99
   1  -3   8   14.29    1.24
   1   3   8   11.84    1.10
  -1  -3  -8   13.03    1.14
   1   3   8   13.39    1.08
   2   3   8    3.61    0.58
   2   3   8    3.85    0.51
   2  -3   8    3.33    0.65
  -2   3  -8    3.76    0.78
   2   3   8    2.41    0.60
  -2  -3  -8    3.80    0.66
   3   3   8    0.54    0.39
   3   3   8    0.63    0.44
   3   3   8    0.05    0.38
  -3   3  -8    0.22    0.54
   3  -3   8    0.08    0.49
  -3  -3  -8    0.86    0.49
   4   3   8   34.39    2.00
  -4   3  -8   31.46    2.40
   4  -3   8   27.67    2.13
   4   3   8   31.44    1.98
  -4  -3  -8   30.41    2.21
   5   3   8    8.04    0.77
  -5   3  -8    6.48    1.07
   5  -3   8    6.72    0.87
   5   3   8    6.92    0.67
   6  -3   8    0.47    0.54
   6  -3   8    0.81    0.16
   6   3   8    1.18    0.43
  -6   3  -8    0.63    0.73
  -6  -3  -8    0.73    0.60
   7   3   8    5.41    0.63
   7  -3   8    2.62    0.69
  -7   3  -8    4.44    0.99
  -7  -3  -8    4.30    0.85
  -7   3  -8    4.45    0.51
   8   3   8   15.19    1.20
   8  -3   8   16.10    1.37
  -8   3  -8   14.22    1.57
  -8  -3  -8   15.21    1.61
   9  -3   8   -0.58    0.63
  -9   3  -8    0.39    0.76
  -9  -3  -8   -0.14    0.78
 -10   3  -8   32.51    2.64
  10  -3   8   34.94    2.36
 -12  -4   8    0.39    0.58
  12   4  -8    0.22    0.59
 -11  -4   8   14.64    1.41
 -11   4   8   14.79    1.50
  11   4  -8   16.56    1.52
 -10  -4   8    9.81    1.09
 -10   4   8    8.79    1.13
  -9  -4   8   47.09    3.00
  -9   4   8   41.82    2.93
  -8   4   8   -0.19    0.44
  -8  -4   8    0.81    0.56
  -7   4   8    0.09    0.45
  -7  -4   8    0.20    0.52
   7  -4  -8    0.49    0.24
  -6  -4   8    0.51    0.53
   6  -4  -8    0.28    0.25
  -5  -4   8   49.59    3.13
   5  -4  -8   45.16    2.66
  -4  -4   8   36.58    2.69
   4  -4  -8   40.01    2.34
  -4   4   8   39.05    2.52
  -3  -4   8   57.97    3.65
   3   4  -8   57.14    3.62
   3  -4  -8   56.83    3.29
  -3   4   8   55.65    3.40
  -2   4   8    0.14    0.42
   2   4  -8   -0.10    0.51
  -2  -4   8   -0.20    0.54
   2  -4  -8    0.36    0.43
   1  -4  -8    4.50    0.62
  -1   4   8    4.86    0.63
   1   4  -8    2.65    0.67
   0  -4  -8    3.98    0.62
   0   4   8    3.65    0.56
   0   4   8    3.59    0.52
   0   4  -8    4.94    0.79
   0  -4   8    2.60    0.67
  -1  -4  -8   44.22    2.70
   1   4   8   42.40    2.54
   1  -4   8   44.47    2.84
  -1   4  -8   45.55    2.89
   1   4   8   39.52    2.58
  -2  -4  -8   80.94    4.62
   2   4   8   86.26    4.49
   2  -4   8   77.82    4.69
  -2   4  -8   79.59    4.75
   2   4   8   74.69    4.48
   3   4   8    0.34    0.40
  -3  -4  -8    0.23    0.49
   3  -4   8   -0.09    0.50
   3   4   8    0.28    0.40
  -3   4  -8   -0.09    0.52
  -4  -4  -8   98.23    5.70
   4   4   8  105.22    5.55
  -4   4  -8   99.07    5.69
   4  -4   8   95.06    5.71
   4   4   8   99.61    5.51
  -5  -4  -8   67.76    4.46
   5   4   8   77.31    4.30
  -5   4  -8   80.32    4.45
   5  -4   8   73.14    4.47
   5   4   8   77.54    4.27
   6  -4   8   24.33    1.34
  -6   4  -8   31.81    2.31
   6   4   8   27.86    1.75
   6  -4   8   26.61    1.94
   6   4   8   27.91    1.67
  -7  -4  -8    1.89    0.71
   7  -4   8    2.31    0.71
  -7   4  -8    0.81    0.67
   7   4   8    0.81    0.51
  -8  -4  -8   10.98    1.32
  -8   4  -8    9.24    1.35
   8   4   8   10.55    1.03
   8  -4   8   11.31    1.16
  -9   4  -8    0.55    0.75
   9  -4   8    2.10    0.68
 -12  -5   8   15.57    1.53
 -11  -5   8    3.00    0.78
 -11   5   8    3.65    0.84
 -10   5   8    0.79    0.59
 -10  -5   8    1.77    0.67
  -9   5   8    6.83    0.96
  -9  -5   8    6.15    0.98
  -8   5   8    3.60    0.70
  -8  -5   8    4.84    0.89
  -7   5   8    4.96    0.80
  -7  -5   8    3.09    0.76
   7  -5  -8    4.87    0.45
   6  -5  -8   17.30    1.15
  -6  -5   8   14.47    1.53
  -6   5   8   18.97    1.37
  -5   5   8    4.16    0.76
  -5   5   8    6.54    0.76
   5  -5  -8    5.04    0.59
  -5  -5   8    3.85    0.83
  -4   5   8   21.64    1.58
  -4  -5   8   20.66    1.84
   4   5  -8   19.14    1.77
   4  -5  -8   24.37    1.56
  -4   5   8   25.27    1.77
  -3   5   8   26.24    1.69
  -3  -5   8   20.39    1.88
   3   5  -8   24.17    1.97
   3  -5  -8   24.24    1.67
   2  -5  -8  106.44    5.88
   2   5  -8  101.95    6.19
  -2   5   8  106.76    5.81
   1  -5  -8   16.22    1.31
   1   5  -8   16.11    1.51
   0  -5  -8    1.49    0.52
   0   5  -8    0.76    0.62
   0  -5   8    1.15    0.62
   1   5   8    1.24    0.44
  -1  -5  -8    1.10    0.54
  -1   5  -8    1.83    0.66
   1  -5   8    0.98    0.57
  -2  -5  -8   32.47    2.26
   2   5   8   39.79    2.31
   2  -5   8   29.25    2.34
  -2   5  -8   34.55    2.47
   3  -5   8    5.14    0.84
   3   5   8    7.58    0.81
  -3  -5  -8    6.88    0.90
  -3   5  -8    6.94    1.00
  -4  -5  -8   50.87    3.06
   4   5   8   52.89    2.96
   4  -5   8   44.48    2.64
   4  -5   8   45.14    3.08
  -4   5  -8   49.29    3.16
   5   5   8    6.29    0.80
   5  -5   8    4.66    0.42
  -5  -5  -8    4.98    0.81
   5  -5   8    3.94    0.79
  -5   5  -8    3.86    0.80
   6   5   8    0.66    0.46
   6   5   8    0.37    0.53
   6  -5   8    0.65    0.63
  -6   5  -8    0.27    0.53
   7   5   8    0.99    0.59
   7  -5   8   -0.47    0.59
   8  -5   8    5.46    0.89
   8   5   8    3.56    0.75
   9  -5   8   11.77    1.23
 -10   6   8    5.86    0.77
  -9   6   8    8.05    1.13
  -9  -6   8    8.93    1.19
  -8   6   8    5.32    0.86
  -8   6   8    7.48    0.84
  -8  -6   8    4.89    0.97
  -7   6   8    0.42    0.50
  -7   6   8    1.29    0.56
  -7  -6   8    0.71    0.61
  -6   6   8    0.27    0.44
  -6  -6   8    0.12    0.58
   6  -6  -8   -0.08    0.29
   6   6  -8    0.12    0.60
  -5   6   8    5.32    0.75
  -5  -6   8    4.03    0.85
   5  -6  -8    4.76    0.61
   4  -6  -8    6.84    0.76
  -4   6   8    6.06    0.77
  -4  -6   8    5.38    0.95
   4   6  -8    3.89    0.91
   3  -6  -8   10.29    0.97
  -3   6   8    9.58    0.97
   3   6  -8    7.43    1.12
   2  -6  -8   15.10    1.28
  -2   6   8   13.35    1.19
   2   6  -8   16.82    1.61
  -1   6   8    2.22    0.53
   1  -6  -8    1.89    0.57
   1   6  -8    1.12    0.72
  -1  -6   8    2.34    0.80
   0  -6  -8    6.67    0.87
   0   6  -8    5.17    1.02
   0  -6   8    7.32    1.07
   1   6   8    5.57    0.76
  -1   6  -8    6.22    1.04
  -1  -6  -8    5.98    0.86
   1  -6   8    4.96    0.97
   2   6   8    0.28    0.42
   2  -6   8   -0.38    0.40
  -2   6  -8    0.12    0.67
  -2  -6  -8   -0.08    0.56
   2  -6   8    0.42    0.59
   3   6   8   34.53    2.20
   3  -6   8   29.85    1.90
  -3  -6  -8   32.05    2.25
   3  -6   8   31.89    2.34
  -3   6  -8   34.43    2.52
   4  -6   8    2.51    0.70
   4  -6   8    2.29    0.38
   4   6   8    3.56    0.73
  -4  -6  -8    2.93    0.75
  -4   6  -8    3.13    0.91
   5  -6   8    9.46    1.21
   5   6   8   11.34    1.14
  -5  -6  -8    9.90    1.14
  -5   6  -8   11.48    1.26
   6   6   8    2.61    0.75
   6  -6   8    1.09    0.66
  -6   6  -8    0.95    0.65
   7  -6   8    2.02    0.73
   8  -6   8    0.89    0.67
  -9   7   8    4.97    0.78
  -8   7   8    4.07    0.75
  -7   7   8    2.97    0.68
  -6   7   8    1.24    0.59
  -6  -7   8    1.03    0.70
  -6  -7   8    0.51    0.67
   6   7  -8    0.53    0.69
   5  -7  -8    3.92    0.60
  -5   7   8    4.01    0.74
  -5  -7   8    3.25    0.80
  -5  -7   8    3.39    0.84
   4  -7  -8    6.40    0.78
  -4   7   8    8.71    1.00
  -4  -7   8    8.29    1.04
   4   7  -8    7.27    1.16
  -3   7   8    0.26    0.59
  -3  -7   8   -0.35    0.75
   3  -7  -8    0.14    0.47
   3   7  -8   -0.42    0.75
  -2  -7   8    1.20    0.60
  -2  -7   8    2.60    0.85
   2  -7  -8    1.65    0.60
   2   7  -8    1.73    0.80
  -1   7   8    6.02    0.79
  -1  -7   8    5.00    0.72
  -1  -7   8    4.19    1.01
   1   7  -8    7.17    1.23
   1  -7  -8    4.97    0.82
   0   7   8    1.53    0.56
   0  -7   8    0.76    0.52
   0   7  -8    2.58    1.00
   0  -7   8    1.83    0.86
   0  -7  -8    2.23    0.69
   1  -7   8   -0.11    0.40
  -1   7  -8    0.30    0.76
   1  -7   8   -0.37    0.74
  -1  -7  -8    0.64    0.66
   2   7   8    1.96    0.60
   2  -7   8    1.02    0.37
  -2   7  -8    0.73    0.73
  -2  -7  -8    2.03    0.70
   2  -7   8    1.03    0.72
   3  -7   8    7.30    1.11
   3   7   8    9.62    1.05
  -3   7  -8    9.15    1.33
  -3  -7  -8    9.43    1.14
   4  -7   8   24.17    2.03
  -4   7  -8   27.27    2.27
   5  -7   8    5.91    1.05
  -5   7  -8    7.33    1.17
  -3  -8   8    1.21    0.66
   3  -8  -8    0.54    0.57
  -2  -8   8    1.85    0.64
   2  -8  -8    1.66    0.64
  -1  -8   8    0.20    0.49
   1  -8  -8   -0.09    0.60
   0  -8   8    0.16    0.38
   0  -8  -8   -0.10    0.59
  -1  -8  -8    1.12    0.71
 -14   0   9    0.42    0.68
 -13   0   9    0.83    0.68
 -12   0   9    0.41    0.70
 -11   0   9   -0.04    0.31
 -11   0   9    0.40    0.72
 -10   0   9   -0.14    0.36
 -10   0   9    0.26    0.63
  -9   0   9    0.30    0.32
  -9   0   9    1.01    0.66
   8   0  -9    0.36    0.45
  -8   0   9   -0.05    0.36
  -8   0   9    0.48    0.50
   7   0  -9   -0.17    0.48
  -7   0   9   -0.12    0.43
  -7   0   9    0.45    0.59
  -6   0   9   -0.18    0.43
   5   0  -9   -0.06    0.46
  -5   0   9   -0.13    0.45
   4   0  -9    0.08    0.47
   4   0  -9    0.13    0.40
  -4   0   9    0.20    0.40
   3   0  -9    0.15    0.41
   3   0  -9   -0.07    0.42
  -3   0   9   -0.34    0.47
   2   0  -9    0.22    0.46
   2   0  -9    0.28    0.43
  -2   0   9   -0.07    0.46
  -2   0   9   -0.21    0.46
  -1   0   9   -0.14    0.42
   1   0  -9    0.07    0.37
   1   0  -9    0.22    0.40
  -1   0   9   -0.27    0.40
   0   0  -9    0.67    0.40
   0   0   9    0.07    0.39
   0   0   9   -0.06    0.36
   0   0  -9   -0.08    0.45
   1   0   9    0.21    0.37
   1   0   9    0.29    0.37
  -1   0  -9   -0.25    0.46
   2   0   9   -0.05    0.33
  -2   0  -9   -0.09    0.47
   3   0   9   -0.40    0.42
   4   0   9   -0.08    0.46
  -4   0  -9   -0.10    0.52
   4   0   9   -0.26    0.33
  -5   0  -9   -0.10    0.47
   5   0   9    0.15    0.43
   5   0   9   -0.06    0.28
  -6   0  -9    0.11    0.58
   6   0   9    0.03    0.26
   6   0   9   -0.39    0.53
  -7   0  -9   -0.12    0.56
   7   0   9   -0.09    0.24
   7   0   9   -0.08    0.46
  -8   0  -9   -0.12    0.62
   8   0   9    0.42    0.56
   8   0   9    0.32    0.29
  -9   0  -9   -0.39    0.79
   9   0   9    0.53    0.64
 -10   0  -9    0.55    0.77
 -13  -1   9   65.02    4.28
 -13   1   9   63.47    4.26
 -12  -1   9   17.97    1.74
 -12   1   9   16.02    1.67
  11   1  -9    0.10    0.54
 -11  -1   9    0.24    0.38
 -11  -1   9    0.14    0.69
 -11   1   9    1.18    0.67
 -10   1   9   30.90    1.72
 -10  -1   9   29.51    1.99
 -10  -1   9   29.61    2.45
  10   1  -9   28.26    2.15
   9   1  -9    6.46    0.88
  -9  -1   9    7.92    0.83
  -9   1   9    7.34    0.62
  -9  -1   9   10.51    1.22
  -8   1   9   26.99    1.76
  -8  -1   9   30.63    2.00
  -8  -1   9   31.69    2.33
   8   1  -9   32.54    2.17
  -7   1   9  148.31    8.08
  -7  -1   9  151.79    8.26
  -7  -1   9  142.34    8.54
   7   1  -9  170.46    8.49
  -6   1   9  174.40    9.52
   6  -1  -9  185.91    9.60
  -6  -1   9  179.50    9.70
  -5   1   9   23.51    1.61
   5  -1  -9   24.16    1.66
  -5  -1   9   22.95    1.74
  -5  -1   9   28.30    1.98
  -4   1   9   81.24    4.51
   4  -1  -9   72.80    4.50
  -4  -1   9   82.33    4.67
  -4  -1   9   90.02    4.82
   4   1  -9   80.53    4.72
  -3   1   9   60.22    3.32
   3   1  -9   55.82    3.39
   3  -1  -9   50.86    3.28
  -3  -1   9   53.70    3.41
  -3  -1   9   56.96    3.42
   3   1  -9   58.40    3.47
   2   1  -9  276.72   14.92
  -2   1   9  278.26   14.82
   2  -1  -9  279.92   14.85
  -2  -1   9  277.85   14.90
  -2  -1   9  288.40   14.96
   2   1  -9  290.52   14.96
   1   1  -9   96.11    5.35
  -1   1   9   97.80    5.24
   1  -1  -9   92.77    5.24
  -1  -1   9   85.42    5.21
  -1  -1   9   96.22    5.32
   1   1  -9   90.46    5.26
   0   1  -9   36.89    2.45
   0   1   9   36.02    2.33
   0  -1  -9   34.52    2.34
   0  -1   9   38.07    2.34
   0  -1   9   37.39    2.42
   0   1  -9   35.57    2.34
  -1   1  -9   89.22    5.09
  -1  -1  -9   88.99    4.96
   1   1   9   84.95    4.92
   1  -1   9   82.12    4.83
  -1   1  -9   87.31    4.88
  -2  -1  -9   58.50    3.55
   2  -1   9   59.79    3.39
   2   1   9   52.45    3.46
  -2   1  -9   61.08    3.42
   3  -1   9   98.62    5.55
  -3   1  -9   89.32    5.68
   3  -1   9  101.56    5.36
   3   1   9   93.87    5.34
  -3   1  -9  102.17    5.40
   4   1   9   12.43    0.89
   4  -1   9   11.79    1.09
   4   1   9    9.44    0.87
  -4   1  -9   11.24    1.24
  -4   1  -9   12.04    0.93
   5  -1   9    3.47    0.39
  -5  -1  -9    2.74    0.66
   5   1   9    2.85    0.41
   5   1   9    3.16    0.42
   5  -1   9    1.29    0.51
  -5   1  -9    3.56    0.81
   5   1   9    3.04    0.62
   6  -1   9   10.24    1.08
   6  -1   9   10.48    0.74
   6   1   9   12.37    0.89
  -6  -1  -9   11.70    1.24
   6   1   9    9.81    1.09
  -6   1  -9    9.93    1.30
   7  -1   9    6.49    0.51
  -7  -1  -9    6.57    1.02
   7  -1   9    6.07    0.84
   7   1   9    6.30    0.60
   7   1   9    5.18    0.85
  -7   1  -9    5.20    1.02
   8   1   9   44.24    2.69
  -8   1  -9   51.95    3.37
   8   1   9   49.59    3.09
  -8  -1  -9   50.16    3.32
   8  -1   9   48.12    3.05
   9  -1   9    1.12    0.63
  -9  -1  -9    0.53    0.68
   9   1   9    1.19    0.63
  -9   1  -9    0.26    0.83
  10  -1   9   27.20    2.04
 -10   1  -9   26.69    2.32
  13   2  -9   -0.51    0.63
 -13  -2   9   -0.55    0.84
  12   2  -9    6.16    0.90
 -12  -2   9    5.48    1.06
  11   2  -9    1.07    0.59
 -11  -2   9    2.15    0.80
 -11  -2   9    1.48    0.55
 -10  -2   9   20.51    1.60
 -10  -2   9   24.37    1.98
  10   2  -9   17.86    1.62
   9   2  -9    8.87    1.03
  -9  -2   9   10.58    1.24
  -9  -2   9    8.71    0.99
   8   2  -9    3.10    0.68
  -8   2   9    4.17    0.42
  -8  -2   9    3.07    0.78
  -8  -2   9    4.46    0.73
  -7  -2   9    0.44    0.50
  -7   2   9    0.17    0.24
  -7  -2   9    0.25    0.51
   7   2  -9    0.39    0.51
   6  -2  -9   26.17    1.68
  -6  -2   9   26.04    1.92
  -6   2   9   24.86    1.61
   5  -2  -9   90.48    5.11
  -5  -2   9   94.81    5.38
  -5  -2   9   95.69    5.43
  -5   2   9   89.97    5.07
  -5   2   9   95.33    5.36
   4  -2  -9  402.81   22.01
  -4  -2   9  425.39   22.25
  -4  -2   9  438.68   22.29
  -4   2   9  436.03   22.02
   4   2  -9  408.05   22.30
  -4   2   9  435.57   22.23
   3  -2  -9   25.64    1.77
  -3  -2   9   27.34    1.97
  -3  -2   9   27.51    1.94
  -3   2   9   26.81    1.81
   3   2  -9   28.67    2.04
  -3   2   9   26.20    1.91
   2  -2  -9    2.29    0.49
  -2  -2   9    2.44    0.61
   2   2  -9    2.45    0.59
  -2   2   9    2.44    0.53
  -2  -2   9    1.80    0.55
  -2   2   9    1.96    0.58
   1  -2  -9    1.98    0.51
  -1  -2   9    2.46    0.62
   1   2  -9    3.70    0.67
  -1   2   9    2.19    0.53
  -1  -2   9    3.07    0.56
  -1   2   9    3.16    0.59
   0   2  -9   21.25    1.60
   0  -2   9   16.59    1.35
   0  -2  -9   18.94    1.38
   0  -2   9   14.60    1.41
   0   2   9   16.12    1.34
   0   2   9   19.36    1.39
   1  -2   9   33.53    2.15
  -1  -2  -9   33.42    2.23
  -1   2  -9   33.45    2.22
   1   2   9   32.35    2.20
   2   2   9   18.15    1.29
  -2  -2  -9   18.53    1.53
   2  -2   9   19.83    1.59
  -2   2  -9   21.26    1.51
   2   2   9   18.05    1.49
   3   2   9    3.10    0.53
   3   2   9    3.42    0.64
  -3  -2  -9    4.14    0.76
  -3   2  -9    3.03    0.79
   3  -2   9    3.90    0.71
  -3   2  -9    2.86    0.57
   4   2   9  171.57    9.13
  -4   2  -9  173.81    9.68
  -4   2  -9  172.00    9.22
   4  -2   9  174.20    9.42
  -5   2  -9    1.83    0.44
   5   2   9    1.52    0.59
   5   2   9    1.93    0.44
   5  -2   9    2.36    0.64
  -5   2  -9    1.59    0.70
   5   2   9    2.06    0.40
  -6   2  -9    1.55    0.35
   6   2   9    1.57    0.59
   6  -2   9    1.28    0.24
   6   2   9    1.89    0.44
  -6  -2  -9    0.56    0.55
  -6   2  -9    1.51    0.73
   6  -2   9    1.34    0.59
   6   2   9    1.70    0.33
   7  -2   9   22.52    1.31
   7   2   9   23.01    1.53
  -7   2  -9   26.38    2.09
   7  -2   9   25.12    1.82
  -7  -2  -9   24.92    2.04
   7   2   9   25.29    1.84
   8  -2   9    0.69    0.61
   8   2   9    0.30    0.37
  -8  -2  -9    0.40    0.67
  -8   2  -9   -0.13    0.67
  -9  -2  -9    8.80    1.28
   9  -2   9    8.74    1.04
  -9   2  -9    8.61    1.25
 -10   2  -9   -0.41    0.72
  10  -2   9    0.45    0.61
 -12  -3   9   46.40    3.08
 -12  -3   9   54.19    3.52
  12   3  -9   49.05    3.23
  11   3  -9    0.10    0.58
 -11  -3   9    0.39    0.68
 -11  -3   9    0.18    0.52
 -10  -3   9    2.80    0.81
 -10  -3   9    4.02    0.75
  10   3  -9    3.30    0.80
  -9  -3   9   16.49    1.46
  -9  -3   9   17.13    1.61
   9   3  -9   15.78    1.45
  -9   3   9   13.97    1.41
  -8  -3   9   44.32    2.82
  -8  -3   9   45.21    2.98
   8   3  -9   41.63    2.85
  -8   3   9   37.82    2.77
   7  -3  -9   18.64    1.24
  -7  -3   9   20.98    1.65
  -7  -3   9   20.32    1.70
  -7   3   9   15.29    1.48
   6  -3  -9    2.98    0.48
  -6  -3   9    4.03    0.80
  -5  -3   9   27.00    2.03
   5  -3  -9   24.43    1.67
  -5  -3   9   30.32    2.08
  -5   3   9   25.30    1.66
  -5   3   9   25.87    1.91
  -4  -3   9  120.53    6.52
  -4   3   9  112.83    6.12
   4  -3  -9  102.76    6.11
  -4  -3   9  124.49    6.46
  -4   3   9  111.14    6.31
  -3   3   9    0.30    0.45
  -3   3   9    0.06    0.39
   3  -3  -9    0.11    0.37
  -3  -3   9   -0.08    0.44
  -3  -3   9   -0.29    0.50
  -2   3   9   48.46    2.85
  -2  -3   9   44.51    3.04
  -2  -3   9   48.95    2.96
   2  -3  -9   45.30    2.80
  -2   3   9   44.55    2.87
  -1   3   9   54.82    3.22
  -1  -3   9   49.50    3.34
   1  -3  -9   54.56    3.21
  -1   3   9   53.05    3.21
   0   3   9    1.44    0.51
   0   3   9    2.43    0.55
   0  -3  -9    1.76    0.53
   1   3   9   22.49    1.44
   1   3   9   19.49    1.59
   1  -3   9   16.70    1.58
  -1  -3  -9   21.22    1.60
   1   3   9   21.81    1.54
   2   3   9   53.72    3.02
  -2   3  -9   46.71    3.38
   2   3   9   48.55    3.21
   2  -3   9   55.67    3.33
  -2  -3  -9   52.34    3.25
   2   3   9   52.45    3.13
   3   3   9   -0.34    0.40
  -3   3  -9   -0.12    0.66
   3   3   9   -0.26    0.50
  -3  -3  -9    0.35    0.56
   3   3   9   -0.18    0.46
   4   3   9   55.32    3.03
  -4   3  -9   50.37    3.52
   4   3   9   41.78    3.15
  -4  -3  -9   57.52    3.36
   4   3   9   47.94    2.99
   4  -3   9   58.75    3.35
   5   3   9   42.91    2.57
  -5   3  -9   40.39    3.04
   5  -3   9   42.14    2.78
   6  -3   9    1.32    0.22
   6  -3   9    2.14    0.65
   6   3   9    2.49    0.49
  -6   3  -9    1.10    0.71
  -6   3  -9    1.42    0.42
   7   3   9    0.21    0.37
  -7   3  -9   -0.42    0.83
   7  -3   9    0.17    0.54
  -7  -3  -9   -0.25    0.62
   8   3   9   -0.31    0.44
  -8   3  -9   -0.14    0.71
  -8  -3  -9    0.13    0.74
   8  -3   9   -0.26    0.52
  -9   3  -9   32.02    2.78
   9  -3   9   41.56    2.64
 -12  -4   9    0.29    0.59
 -11  -4   9   24.31    1.96
 -11   4   9   23.77    2.06
  11   4  -9   27.86    2.12
 -10  -4   9    6.78    0.94
  10   4  -9    4.02    0.91
 -10   4   9    5.71    0.95
  -9  -4   9    1.98    0.68
  -9   4   9    1.53    0.63
  -8   4   9    0.52    0.50
  -8  -4   9    1.68    0.63
   7  -4  -9    5.80    0.56
  -7  -4   9    8.25    1.01
  -6  -4   9    0.11    0.54
   6  -4  -9    0.04    0.31
  -5   4   9    8.53    0.99
   5  -4  -9    8.22    0.79
  -5  -4   9    8.67    1.13
  -4  -4   9   52.38    3.31
   4  -4  -9   48.66    2.89
  -4   4   9   46.19    3.04
  -3  -4   9   45.42    2.87
   3  -4  -9   36.33    2.41
  -3   4   9   38.76    2.54
  -2   4   9   -0.22    0.41
   2  -4  -9   -0.33    0.43
  -2  -4   9   -0.21    0.56
  -1   4   9   31.12    2.04
   1  -4  -9   33.77    2.19
  -1   4   9   32.38    2.15
   0   4   9    6.22    0.76
   0   4   9    7.68    0.75
   0  -4  -9    7.54    0.93
   1   4   9    1.54    0.51
   1  -4   9    0.76    0.55
   1   4   9    0.76    0.41
  -1  -4  -9    1.63    0.56
   2   4   9   44.25    2.57
   2  -4   9   40.32    2.77
   2   4   9   41.87    2.61
  -2  -4  -9   39.72    2.74
   3   4   9   23.14    1.65
   3  -4   9   21.87    1.83
   3   4   9   26.08    1.70
  -3  -4  -9   22.18    1.79
   4   4   9   41.09    2.41
   4  -4   9   33.77    2.52
   4   4   9   36.90    2.36
  -4  -4  -9   36.15    2.56
   5   4   9    2.17    0.54
  -5   4  -9    2.44    0.89
   5   4   9    2.20    0.52
   5  -4   9    2.90    0.73
  -5  -4  -9    2.65    0.77
  -6   4  -9   22.05    2.09
   6   4   9   21.90    1.56
   6   4   9   22.45    1.48
   6  -4   9   20.33    1.73
   7  -4   9    1.46    0.66
  -7   4  -9    1.18    0.81
   7   4   9    2.38    0.57
  -7  -4  -9    2.02    0.74
  -8   4  -9    4.88    1.10
   8   4   9    5.79    0.81
   8  -4   9    6.00    0.90
  -9   4  -9    1.48    0.85
   9  -4   9   -0.09    0.54
 -11  -5   9   12.04    1.37
 -10  -5   9    2.17    0.70
  -9   5   9    3.26    0.81
  -9  -5   9    4.01    0.89
  -8   5   9    6.06    0.92
  -8  -5   9    4.72    0.86
  -7  -5   9    1.85    0.66
   7  -5  -9    2.83    0.42
   6  -5  -9    1.06    0.35
  -6  -5   9    1.64    0.68
  -5   5   9    5.65    0.89
  -5   5   9    5.82    0.79
   5  -5  -9    5.86    0.66
  -5  -5   9    6.51    1.04
  -4   5   9   53.18    3.06
  -4  -5   9   48.79    3.37
   4  -5  -9   49.93    2.97
  -4   5   9   45.89    3.14
  -3   5   9   15.90    1.27
  -3  -5   9   15.57    1.55
   3  -5  -9   16.47    1.29
   3   5  -9   13.49    1.51
  -3   5   9   16.11    1.39
  -2   5   9    1.95    0.57
  -2   5   9    0.93    0.48
   2   5  -9    0.83    0.59
   2  -5  -9    1.78    0.58
   1  -5  -9    3.99    0.71
  -1   5   9    5.25    0.74
   1   5  -9    4.41    0.86
   0  -5  -9    3.91    0.71
   0   5   9    3.39    0.62
   0   5   9    3.89    0.59
   0   5  -9    4.62    0.91
   0  -5   9    3.63    0.80
   1  -5   9   10.22    1.14
   1   5   9    7.79    0.90
  -1  -5  -9   10.22    1.08
   1   5   9   12.20    0.98
  -1   5  -9    7.57    1.12
   2   5   9    4.48    0.68
  -2  -5  -9    4.17    0.76
   2  -5   9    2.77    0.77
   2   5   9    3.45    0.63
  -2   5  -9    3.05    0.89
   3   5   9    0.27    0.45
  -3  -5  -9    0.72    0.58
   3  -5   9   -0.10    0.58
   3   5   9    0.98    0.53
  -3   5  -9    0.33    0.68
  -4  -5  -9   23.48    1.96
   4   5   9   26.74    1.84
  -4   5  -9   24.46    2.01
   4  -5   9   24.72    2.02
   4   5   9   31.19    1.90
   5   5   9   10.11    0.95
  -5  -5  -9    8.00    1.06
   5   5   9    6.86    0.90
   5  -5   9    8.52    1.10
  -6  -5  -9    1.31    0.78
   6   5   9    0.89    0.48
   6  -5   9   -0.10    0.65
   7  -5   9    0.20    0.60
   7   5   9    0.52    0.62
 -10   6   9    7.34    0.91
  -9   6   9    5.18    0.80
  -8   6   9    0.07    0.48
  -8  -6   9   -0.25    0.69
  -7   6   9   10.99    1.25
  -7   6   9   12.51    1.13
  -7  -6   9   10.74    1.30
  -6   6   9    0.97    0.56
  -6  -6   9    0.12    0.68
  -5   6   9   37.37    2.26
  -5  -6   9   29.73    2.46
   5  -6  -9   28.77    2.02
  -5   6   9   37.22    2.46
  -4   6   9    1.85    0.70
  -4   6   9    1.42    0.56
  -4  -6   9    0.78    0.66
   4  -6  -9    1.69    0.50
   4   6  -9    0.38    0.69
  -3   6   9    0.10    0.57
  -3   6   9    0.49    0.49
  -3  -6   9    1.06    0.71
   3   6  -9    0.78    0.67
   3  -6  -9    0.51    0.50
   2  -6  -9    2.17    0.65
  -2   6   9    1.89    0.64
  -2   6   9    2.10    0.54
   2   6  -9    2.14    0.83
   1  -6  -9    4.05    0.74
  -1   6   9    3.16    0.64
   1   6  -9    3.11    0.91
  -1  -6   9    3.10    0.85
   0  -6  -9   13.83    1.28
   0   6  -9   12.75    1.49
   0  -6   9    9.97    1.33
   1  -6   9   -0.12    0.68
   1   6   9    1.01    0.58
  -1  -6  -9    0.18    0.57
  -1   6  -9   -0.13    0.65
  -2  -6  -9   32.99    2.33
   2   6   9   32.59    2.22
   2  -6   9   33.81    2.45
  -2   6  -9   31.68    2.54
   3   6   9    0.75    0.47
   3  -6   9    0.62    0.68
  -3  -6  -9    2.14    0.73
   3   6   9    1.01    0.59
   3  -6   9    0.54    0.37
  -3   6  -9    1.64    0.78
   4   6   9    3.89    0.69
  -4  -6  -9    3.19    0.76
   4  -6   9    3.64    0.89
   4   6   9    3.86    0.72
  -4   6  -9    5.33    1.00
   5  -6   9    0.63    0.63
  -5   6  -9    0.58    0.78
  -7   7   9   -0.16    0.49
  -6   7   9    3.46    0.75
  -5   7   9    0.91    0.63
  -4   7   9    0.12    0.63
  -4   7   9    0.17    0.58
   4  -7  -9    0.96    0.45
   3  -7  -9   13.02    1.24
  -3   7   9   13.16    1.27
   3   7  -9   10.07    1.45
   2  -7  -9    1.32    0.66
  -2   7   9    0.92    0.63
  -2  -7   9    1.74    0.87
   2   7  -9    0.62    0.80
  -1   7   9   -0.08    0.51
   1  -7  -9   -0.28    0.64
  -1  -7   9   -0.61    0.55
   1   7  -9   -0.47    0.77
  -1  -7   9    0.14    0.77
   0  -7  -9    5.09    0.91
   0  -7   9    4.88    0.73
   0   7  -9    4.57    1.09
   0  -7   9    4.34    1.02
   1  -7   9   -0.35    0.43
  -1  -7  -9   -0.10    0.57
  -1   7  -9   -0.62    0.86
   1  -7   9    0.13    0.77
  -2  -7  -9   11.79    1.23
  -2   7  -9    7.48    1.28
  -3   7  -9    8.18    1.32
  -4   7  -9   -0.14    0.80
   2  -8  -9    1.20    0.66
  -2  -8   9    1.16    0.60
  -1  -8   9    0.15    0.54
   1  -8  -9   -0.10    0.63
   0  -8  -9    2.18    0.72
 -12   0  10   43.65    3.23
 -11   0  10   50.69    3.63
 -10   0  10   81.00    5.37
 -10   0  10   89.49    4.84
  -9   0  10    9.41    0.88
  -9   0  10    8.19    1.17
   8   0 -10   10.17    1.08
  -8   0  10    9.34    0.90
  -8   0  10    7.67    1.16
  -7   0  10   -0.20    0.44
  -6   0  10  104.25    6.26
  -6   0  10  108.05    5.96
   5   0 -10   74.20    4.45
  -5   0  10   79.72    4.72
  -5   0  10   81.44    4.49
   5   0 -10   72.24    4.53
   4   0 -10  151.47    8.75
  -4   0  10  163.15    8.95
  -4   0  10  176.65    8.85
   4   0 -10  155.04    8.84
   3   0 -10   90.35    5.60
  -3   0  10  100.93    5.76
  -3   0  10  105.77    5.67
   3   0 -10  102.84    5.72
   2   0 -10   27.34    2.00
  -2   0  10   29.65    2.08
   2   0 -10   30.33    2.07
  -2   0  10   29.20    2.03
  -1   0  10   88.79    5.28
   1   0 -10   94.43    5.36
  -1   0  10   93.64    5.30
   1   0 -10   94.82    5.31
   0   0  10   23.44    1.82
   0   0 -10   27.44    1.97
   0   0  10   26.68    1.83
   1   0  10  232.39   13.14
   1   0  10  239.39   13.07
  -2   0 -10   20.01    1.73
   2   0  10   21.41    1.53
   3   0  10    0.78    0.41
   4   0  10   48.44    2.90
   4   0  10   46.42    2.64
   5   0  10   48.96    2.68
  -5   0 -10   43.14    3.15
   5   0  10   45.09    2.99
   6   0  10   16.50    1.09
   6   0  10   16.43    1.42
  -6   0 -10   15.04    1.56
   7   0  10   20.98    1.31
  -7   0 -10   20.22    1.92
   7   0  10   19.93    1.67
   8   0  10   -0.09    0.59
  -8   0 -10    0.28    0.64
 -12  -1  10    2.68    0.92
 -12   1  10    2.16    0.90
  11   1 -10   -0.21    0.58
 -11  -1  10    0.13    0.40
 -11  -1  10    0.59    0.71
 -11   1  10   -0.14    0.82
  10   1 -10    8.45    1.07
 -10  -1  10    8.20    0.90
 -10   1  10    8.33    0.68
 -10  -1  10   10.27    1.35
   9   1 -10    4.83    0.80
  -9  -1  10    5.18    0.71
  -9  -1  10    3.40    0.86
  -9   1  10    4.59    0.52
   8   1 -10    1.30    0.61
  -8  -1  10    1.34    0.50
  -8   1  10    0.71    0.33
  -8  -1  10    0.26    0.56
  -7  -1  10    0.46    0.39
  -7   1  10    1.16    0.38
  -6   1  10   37.63    2.29
   6  -1 -10   36.71    2.35
  -6  -1  10   37.62    2.43
  -6  -1  10   32.81    2.58
  -5   1  10   57.19    3.35
   5  -1 -10   54.37    3.39
  -5  -1  10   63.78    3.71
  -5  -1  10   57.17    3.50
   5   1 -10   54.44    3.57
  -4   1  10   50.18    2.99
   4  -1 -10   47.82    3.00
  -4  -1  10   50.92    3.20
  -4  -1  10   49.74    3.13
   4   1 -10   46.63    3.15
   3   1 -10    2.69    0.67
   3   1 -10    1.74    0.58
  -3  -1  10    2.09    0.57
  -3   1  10    1.63    0.50
  -3  -1  10    2.64    0.60
   3  -1 -10    1.71    0.56
   2   1 -10   36.47    2.44
  -2   1  10   34.63    2.31
   2  -1 -10   33.67    2.33
  -2  -1  10   35.34    2.37
  -2  -1  10   36.71    2.43
   2   1 -10   36.45    2.42
   1   1 -10    8.29    0.90
   1   1 -10    8.75    0.99
  -1  -1  10    5.88    0.83
  -1  -1  10    8.57    0.97
  -1   1  10    7.27    0.84
   1  -1 -10    8.17    0.90
   0   1 -10   31.30    2.23
   0  -1 -10   32.63    2.18
   0   1  10   30.65    2.10
   0  -1  10   29.37    2.03
   0  -1  10   26.94    2.13
   0   1 -10   31.37    2.10
  -1   1 -10   34.92    2.34
  -1  -1 -10   30.45    2.18
   1   1  10   29.57    2.13
   1  -1  10   32.10    2.08
  -1   1 -10   29.33    2.06
   1  -1  10   28.41    2.14
  -2   1 -10    8.35    0.86
  -2  -1 -10    8.68    0.99
   2   1  10    7.79    0.91
   2  -1  10    9.50    0.91
   2   1  10    5.51    0.75
   3  -1  10   14.13    1.29
  -3  -1 -10   16.12    1.42
   3  -1  10   14.36    1.14
   3   1  10   14.03    1.14
  -3   1 -10   14.31    1.17
   4   1  10   14.60    1.03
   4   1  10   12.93    1.05
   4  -1  10   12.08    1.19
  -4   1 -10   12.41    1.40
   5  -1  10    6.77    0.61
  -5  -1 -10    6.78    0.97
   5   1  10    6.57    0.66
   5   1  10    7.59    0.67
  -5   1 -10    7.16    1.09
   5  -1  10    5.54    0.86
   5   1  10    5.49    0.81
   6  -1  10    4.16    0.79
  -6  -1 -10    3.93    0.85
   6  -1  10    4.27    0.44
   6   1  10    3.89    0.51
   6   1  10    4.96    0.79
  -6   1 -10    4.00    0.99
  -7  -1 -10    1.02    0.66
   7  -1  10    1.61    0.74
   7   1  10    1.06    0.34
   7   1  10    1.76    0.70
  -7   1 -10    1.52    0.85
  -8  -1 -10   16.88    1.69
   8   1  10   14.11    1.41
  -8   1 -10   17.61    1.77
   8  -1  10   16.13    1.46
  12   2 -10    3.91    0.88
 -12  -2  10    4.44    1.08
 -11  -2  10   52.29    3.29
 -11  -2  10   57.20    3.77
  11   2 -10   51.51    3.42
 -10  -2  10   28.97    2.20
 -10  -2  10   33.77    2.60
  10   2 -10   36.20    2.43
  -9  -2  10   11.93    1.17
   9   2 -10   13.39    1.30
  -9   2  10   11.34    0.83
  -9  -2  10   13.15    1.45
  -8  -2  10    0.62    0.51
   8   2 -10   -0.10    0.53
  -8  -2  10    0.38    0.53
  -8   2  10    0.26    0.28
  -7  -2  10   40.80    2.72
  -7   2  10   40.36    2.38
  -6  -2  10    4.67    0.77
  -6   2  10    5.37    0.62
   6  -2 -10    4.33    0.63
   5  -2 -10   25.00    1.73
  -5  -2  10   27.11    1.93
  -5  -2  10   25.70    1.99
  -5   2  10   24.27    1.69
   5   2 -10   24.05    1.98
   4  -2 -10   55.29    3.27
  -4  -2  10   51.26    3.41
  -4  -2  10   55.48    3.46
  -4   2  10   55.22    3.24
   4   2 -10   54.02    3.50
  -3  -2  10    5.88    0.91
  -3   2  10    7.00    0.80
  -3  -2  10    9.01    0.95
   3  -2 -10    6.89    0.80
   3   2 -10    7.53    0.94
   2  -2 -10    0.42    0.46
   2   2 -10    0.75    0.48
  -2  -2  10    0.65    0.50
  -2   2  10    0.63    0.52
  -2  -2  10    0.89    0.50
   2   2 -10    0.19    0.48
   1   2 -10   60.68    3.67
   1  -2 -10   53.66    3.41
  -1  -2  10   56.92    3.50
  -1  -2  10   59.63    3.62
  -1   2  10   56.85    3.47
   1   2 -10   56.57    3.57
   0   2 -10   69.23    4.21
   0  -2 -10   64.93    3.99
   0  -2  10   68.43    4.00
   0  -2  10   63.81    4.08
   0   2  10   69.56    4.02
   0   2 -10   68.30    4.06
   1  -2  10   20.95    1.54
  -1  -2 -10   21.77    1.65
  -1   2 -10   21.67    1.63
   1   2  10   18.13    1.54
   2   2  10   50.58    2.79
  -2  -2 -10   45.16    3.02
   2  -2  10   41.38    3.01
  -2   2 -10   48.35    2.95
   2   2  10   45.96    2.99
  -3   2 -10    0.55    0.49
   3  -2  10    0.54    0.53
   3   2  10    0.96    0.56
   3   2  10    0.68    0.37
  -3  -2 -10    1.34    0.59
  -3   2 -10    0.99    0.67
   4  -2  10   36.04    2.49
   4   2  10   41.43    2.26
  -4   2 -10   36.70    2.77
  -4  -2 -10   28.84    2.47
  -4   2 -10   36.62    2.31
  -5   2 -10    0.67    0.37
   5   2  10    0.59    0.39
   5  -2  10    0.09    0.49
  -5   2 -10    0.27    0.65
   5   2  10    0.66    0.33
   6  -2  10   24.04    1.50
   6   2  10   30.14    1.76
  -6   2 -10   26.26    2.22
   6  -2  10   28.02    1.99
   6   2  10   27.37    2.02
  -6  -2 -10   26.08    2.11
   7  -2  10    4.46    0.84
  -7  -2 -10    7.64    1.12
   7   2  10    6.57    0.68
  -7   2 -10    7.43    1.15
   7   2  10    7.14    0.96
   8  -2  10   -0.10    0.63
  -8   2 -10    0.29    0.72
  11   3 -10    4.70    0.93
 -11  -3  10    5.83    1.08
 -11  -3  10    5.53    0.86
 -10  -3  10   20.15    1.70
 -10  -3  10   22.10    1.97
  10   3 -10   19.99    1.77
  -9  -3  10    8.47    1.17
  -9  -3  10    6.30    0.94
   9   3 -10    7.80    1.04
  -8  -3  10    0.25    0.64
  -8  -3  10   -0.10    0.54
   8   3 -10    0.78    0.65
   7  -3 -10    1.86    0.43
  -7  -3  10    3.18    0.77
   7   3 -10    2.35    0.73
   6  -3 -10   20.50    1.45
  -6  -3  10   22.02    1.78
  -6   3  10   20.97    1.43
  -6   3  10   21.21    1.71
   5  -3 -10   41.74    2.56
  -5  -3  10   42.79    2.88
  -5   3  10   38.29    2.49
  -5  -3  10   44.51    2.87
  -5   3  10   42.25    2.79
  -4   3  10   24.64    1.80
   4  -3 -10   29.55    1.88
  -4  -3  10   26.44    2.10
  -4  -3  10   30.68    2.12
  -4   3  10   27.01    2.01
  -3  -3  10    0.41    0.50
   3  -3 -10    1.01    0.46
  -3  -3  10    0.44    0.51
  -3   3  10    1.03    0.45
  -3   3  10    0.34    0.51
  -2   3  10   41.93    2.69
  -2  -3  10   42.37    2.89
  -2  -3  10   45.66    2.83
   2  -3 -10   41.93    2.68
  -2   3  10   42.93    2.77
  -1  -3  10    0.80    0.57
   1  -3 -10    1.42    0.56
  -1   3  10    1.76    0.56
  -1   3  10    1.21    0.54
   0   3  10    8.36    0.96
   0  -3 -10    7.37    0.92
   0   3  10    7.14    0.90
   1   3  10   42.01    2.46
   1   3  10   39.62    2.67
  -1  -3 -10   38.48    2.63
   1   3  10   39.28    2.59
   2   3  10   42.60    2.59
  -2   3 -10   40.49    3.04
   2   3  10   42.35    2.83
  -2  -3 -10   41.04    2.81
   2  -3  10   48.30    2.95
   2   3  10   43.37    2.72
   3   3  10   38.51    2.34
  -3   3 -10   34.60    2.77
   3   3  10   35.21    2.56
  -3  -3 -10   36.95    2.59
   3  -3  10   43.05    2.70
   4   3  10   11.85    0.98
   4   3  10   10.64    1.14
  -4   3 -10   10.31    1.35
  -4  -3 -10    9.61    1.20
   4  -3  10   10.67    1.19
  -4   3 -10    9.32    0.99
   5  -3  10    1.51    0.61
   5   3  10    2.45    0.57
  -5   3 -10    2.22    0.82
  -5   3 -10    1.51    0.51
   6   3  10    6.93    0.73
   6  -3  10    6.14    0.93
  -6   3 -10    7.07    1.26
   7   3  10    0.29    0.42
  -7   3 -10    1.52    0.87
  -7  -3 -10    1.06    0.73
   7  -3  10   -0.09    0.55
   8   3  10   18.39    1.38
   8  -3  10   17.69    1.60
  -8   3 -10   16.96    1.85
 -11  -4  10    2.52    0.71
 -10  -4  10    5.08    0.95
 -10   4  10    5.98    1.02
  10   4 -10    5.13    0.99
  -9  -4  10    6.31    0.99
   9   4 -10    4.95    0.94
  -9   4  10    5.46    0.92
  -8  -4  10    3.82    0.84
  -8   4  10    3.19    0.72
   7  -4 -10   29.03    1.84
  -7  -4  10   32.50    2.36
  -6   4  10    0.30    0.60
  -6  -4  10    0.35    0.65
   6  -4 -10    0.15    0.36
  -5  -4  10  167.74    9.04
   5  -4 -10  157.03    8.56
  -5   4  10  157.53    8.81
  -4   4  10    2.83    0.67
   4  -4 -10    3.42    0.58
  -4  -4  10    3.25    0.82
  -3   4  10    4.89    0.74
   3  -4 -10    3.60    0.65
  -3  -4  10    4.12    0.84
  -2   4  10    0.24    0.46
  -2  -4  10   -0.11    0.62
   2  -4 -10   -0.07    0.45
  -1   4  10    1.17    0.48
  -1   4  10    2.18    0.53
   1  -4 -10    0.71    0.53
   0   4  10   40.85    2.34
   0  -4 -10   35.96    2.47
   0   4  10   33.02    2.38
   1   4  10    5.78    0.78
   1   4  10    4.49    0.67
   1  -4  10    5.60    0.89
  -1  -4 -10    6.59    0.89
   2   4  10    9.64    1.04
   2   4  10   11.17    1.01
   2  -4  10   12.67    1.28
  -2  -4 -10    9.97    1.15
   3   4  10    0.15    0.49
   3   4  10    0.37    0.44
   3  -4  10   -0.10    0.59
  -3  -4 -10   -0.29    0.71
   4   4  10    0.21    0.51
   4  -4  10   -0.10    0.59
  -4  -4 -10   -0.52    0.65
   4   4  10    0.84    0.50
  -5   4 -10    0.31    0.72
   5   4  10    0.86    0.45
  -5  -4 -10    0.33    0.64
   5  -4  10    0.30    0.60
   5   4  10   -0.30    0.43
   6  -4  10    3.68    0.86
  -6   4 -10    3.65    0.97
   6   4  10    3.90    0.65
  -7   4 -10    0.96    0.88
   7   4  10    2.01    0.57
   7  -4  10    1.17    0.67
   8   4  10    2.18    0.68
 -10  -5  10    3.16    0.81
  -9  -5  10    4.02    0.87
  -8   5  10    3.58    0.80
  -8  -5  10    4.55    0.93
  -7  -5  10   18.00    1.76
  -6   5  10    1.99    0.71
  -6  -5  10    2.76    0.88
   6  -5 -10    2.65    0.51
  -5   5  10    0.30    0.59
   5  -5 -10    0.49    0.43
  -5   5  10    0.82    0.56
  -5  -5  10   -0.38    0.72
  -4   5  10   13.38    1.38
  -4   5  10   17.11    1.33
   4  -5 -10   15.49    1.25
  -4  -5  10   13.91    1.59
  -3   5  10    5.71    0.85
  -3   5  10    6.16    0.77
   3  -5 -10    4.93    0.76
  -3  -5  10    4.22    0.91
  -2   5  10    7.14    0.87
   2  -5 -10    5.67    0.84
  -2  -5  10    6.56    1.03
   1  -5 -10   20.09    1.59
  -1   5  10   16.26    1.42
   0   5  10    7.84    0.94
   0  -5  10   12.23    1.30
   0   5  10   10.56    0.95
   0  -5 -10    8.05    1.07
   1   5  10    0.08    0.46
   1  -5  10    0.33    0.63
   1   5  10    0.13    0.44
  -1  -5 -10   -0.20    0.63
   2   5  10   27.99    1.87
   2  -5  10   25.10    2.04
  -2  -5 -10   27.91    2.08
   2   5  10   23.26    1.81
   3   5  10    0.46    0.47
   3   5  10   -0.38    0.54
   3  -5  10    0.43    0.59
  -3  -5 -10    0.51    0.59
   4   5  10    0.08    0.45
   4   5  10   -0.07    0.54
   4  -5  10    0.63    0.69
  -4  -5 -10    0.11    0.66
   5   5  10    3.25    0.65
   5  -5  10    3.25    0.86
   6   5  10    1.28    0.57
  -7   6  10    6.61    0.92
  -6   6  10   28.13    1.88
  -6  -6  10   20.90    2.05
  -6   6  10   23.36    2.00
  -5   6  10   13.41    1.38
  -5   6  10   16.01    1.30
   5  -6 -10   11.05    1.04
  -5  -6  10   11.04    1.44
  -4   6  10    0.75    0.70
  -4   6  10    1.62    0.58
   4  -6 -10    0.40    0.48
  -4  -6  10    0.69    0.76
  -3   6  10   -0.31    0.64
  -3   6  10    0.15    0.53
   3  -6 -10   -0.16    0.58
  -3  -6  10   -0.14    0.67
  -2   6  10    2.91    0.75
  -2   6  10    1.50    0.56
   2  -6 -10    2.52    0.69
   2   6 -10    2.89    0.91
  -1   6  10    3.12    0.72
   1   6 -10    3.78    0.95
   1  -6 -10    4.23    0.87
  -1  -6  10    4.25    1.00
   0  -6  10    0.25    0.71
   0   6  10    0.09    0.54
   0   6  10    0.85    0.57
   0   6 -10    0.14    0.73
   0  -6 -10   -0.30    0.68
  -1  -6 -10    7.67    1.08
   1   6  10    5.26    0.84
   1  -6  10    5.34    1.08
   1   6  10    9.80    1.03
  -1   6 -10    6.79    1.18
  -2  -6 -10    3.30    0.86
   2   6  10    3.18    0.67
   2  -6  10    3.20    0.86
   2   6  10    5.25    0.80
  -2   6 -10    3.02    0.96
  -3  -6 -10    0.42    0.68
   3   6  10    0.49    0.50
  -3   6 -10    0.53    0.77
   3  -7 -10    5.08    0.88
   2  -7 -10    5.91    0.93
   1  -7 -10    1.25    0.67
  -1   7  10    0.32    0.63
   0  -7 -10    0.11    0.68
   0   7  10   -0.20    0.56
   0  -7  10   -0.22    0.58
   1   7  10    1.24    0.66
  -1  -7 -10    0.11    0.67
  -1   7 -10    0.81    0.91
   2   7  10   -0.27    0.56
  -2   7 -10   -0.16    0.87
  -3   7 -10    1.05    0.89
 -11   0  11   -0.45    0.91
 -10   0  11   -0.06    0.40
 -10   0  11   -0.15    0.71
  -9   0  11    0.28    0.62
  -9   0  11    0.13    0.46
  -8   0  11    0.14    0.46
  -7   0  11   -0.22    0.45
   6   0 -11   -0.41    0.46
  -6   0  11   -0.48    0.61
  -6   0  11    0.38    0.52
   5   0 -11   -0.50    0.51
   5   0 -11    0.16    0.47
  -5   0  11   -0.33    0.64
  -5   0  11    0.16    0.48
  -4   0  11    0.08    0.44
   4   0 -11   -0.10    0.46
   4   0 -11   -0.17    0.52
  -4   0  11   -0.31    0.52
  -3   0  11   -0.25    0.50
   3   0 -11   -0.19    0.45
   3   0 -11   -0.34    0.52
  -3   0  11    0.57    0.48
   2   0 -11    0.27    0.52
  -2   0  11    0.42    0.51
   2   0 -11    0.09    0.47
  -2   0  11   -0.09    0.55
  -1   0  11    0.42    0.47
   1   0 -11   -0.37    0.57
  -1   0  11    0.48    0.53
   0   0  11   -0.34    0.47
   0   0  11   -0.37    0.49
   0   0 -11   -0.10    0.55
   1   0  11    0.09    0.42
   1   0  11    0.35    0.43
  -1   0 -11   -0.32    0.62
   2   0  11   -0.27    0.47
  -2   0 -11    0.22    0.62
   2   0  11   -0.18    0.48
   3   0  11    0.81    0.45
   4   0  11    0.09    0.54
   4   0  11    0.27    0.35
   4   0  11   -0.05    0.40
   5   0  11   -0.45    0.33
   5   0  11   -0.75    0.58
  -5   0 -11   -0.13    0.63
   6   0  11   -0.38    0.30
   6   0  11   -0.19    0.54
  -6   0 -11   -0.41    0.66
  -7   0 -11   -0.44    0.79
  11   1 -11    3.34    0.85
 -11  -1  11    2.50    0.96
 -11   1  11    1.17    0.78
 -10  -1  11   25.27    2.30
 -10   1  11   24.61    2.28
 -10  -1  11   26.62    1.92
  10   1 -11   32.68    2.25
  -9   1  11   39.28    2.48
  -9  -1  11   39.26    3.07
  -9  -1  11   46.46    2.77
   9   1 -11   46.02    2.95
  -8   1  11   23.13    1.63
  -8  -1  11   27.49    1.89
   8   1 -11   23.74    1.97
  -7  -1  11    2.12    0.59
  -7   1  11    1.67    0.47
   6   1 -11    5.25    0.87
   6  -1 -11    5.38    0.77
  -6  -1  11    6.93    0.90
  -6   1  11    6.23    0.74
  -6  -1  11    7.04    1.05
   5  -1 -11  110.68    6.37
  -5   1  11  111.51    6.30
  -5  -1  11  120.40    6.67
  -5  -1  11  117.02    6.47
   5   1 -11  111.86    6.54
   4   1 -11    9.49    1.06
   4   1 -11    7.22    0.94
   4  -1 -11    9.65    0.98
  -4  -1  11    9.43    1.04
  -4  -1  11    7.56    1.03
  -4   1  11    7.88    0.89
   3   1 -11   12.72    1.27
   3   1 -11   13.57    1.31
   3  -1 -11   13.24    1.22
  -3   1  11   13.83    1.18
  -3  -1  11   12.99    1.26
  -3  -1  11   12.07    1.25
   2   1 -11  103.90    6.13
   2  -1 -11  106.53    6.05
  -2   1  11  104.19    6.00
  -2  -1  11  102.82    6.04
  -2  -1  11  114.95    6.16
   2   1 -11  106.60    6.09
   1   1 -11    1.15    0.61
   1   1 -11    0.60    0.54
  -1  -1  11    0.48    0.46
   1  -1 -11    0.79    0.56
  -1  -1  11    0.87    0.58
  -1   1  11    0.58    0.53
   0   1 -11   17.14    1.53
   0  -1 -11   16.51    1.44
   0   1  11   15.32    1.38
   0  -1  11   14.13    1.30
   0   1 -11   16.63    1.40
   0  -1  11   17.00    1.46
   1  -1  11   17.08    1.52
  -1   1 -11   18.10    1.69
  -1  -1 -11   17.88    1.55
   1  -1  11   18.20    1.44
   1   1  11   20.04    1.56
   1   1  11   16.11    1.40
  -1   1 -11   20.43    1.50
  -2  -1 -11   49.82    3.22
   2  -1  11   52.64    3.02
   2   1  11   43.42    2.92
   2   1  11   47.42    3.12
  -2   1 -11   50.26    3.01
  -3  -1 -11   24.25    1.90
   3  -1  11   23.16    1.57
   3   1  11   20.84    1.52
   3   1  11   18.83    1.68
   4   1  11   34.10    1.97
  -4   1 -11   26.78    2.37
   4  -1  11   30.33    2.22
   4   1  11   29.66    1.98
   5   1  11    2.92    0.70
  -5  -1 -11    2.10    0.73
   5  -1  11    4.03    0.47
   5   1  11    2.61    0.48
   5   1  11    3.65    0.53
  -5   1 -11    2.64    0.85
   5  -1  11    2.59    0.71
  -6  -1 -11   -0.13    0.62
   6  -1  11    0.29    0.54
   6   1  11    0.09    0.34
   6   1  11   -0.19    0.55
  -6   1 -11   -0.29    0.69
   7  -1  11   -0.29    0.61
  10   2 -11    1.01    0.65
 -10  -2  11    0.85    0.56
 -10  -2  11    1.50    0.85
   9   2 -11    8.54    1.08
  -9  -2  11    6.01    0.90
  -9   2  11    7.56    0.67
  -9  -2  11    6.13    1.10
  -8  -2  11   46.32    2.99
  -8  -2  11   42.05    3.17
   8   2 -11   49.65    3.18
  -8   2  11   44.73    2.65
  -7  -2  11    0.38    0.55
   7  -2 -11    0.06    0.42
  -7   2  11    0.20    0.35
   6  -2 -11   23.99    1.73
  -6  -2  11   23.87    1.91
  -6  -2  11   28.13    2.11
  -6   2  11   23.07    1.66
   6   2 -11   27.69    2.07
   5  -2 -11   31.53    2.24
  -5  -2  11   37.14    2.55
  -5  -2  11   38.94    2.53
  -5   2  11   35.35    2.25
   5   2 -11   32.09    2.49
   4   2 -11   12.99    1.35
  -4  -2  11   13.25    1.30
  -4   2  11   12.52    1.13
  -4  -2  11   12.39    1.26
   4  -2 -11   11.64    1.13
   3  -2 -11   15.02    1.30
  -3  -2  11   15.37    1.46
  -3  -2  11   16.01    1.42
  -3   2  11   14.38    1.28
   3   2 -11   18.47    1.57
   2   2 -11    0.31    0.56
   2   2 -11    1.45    0.63
  -2   2  11    0.78    0.50
  -2  -2  11    1.63    0.64
  -2  -2  11    0.52    0.50
   2  -2 -11    2.16    0.58
   1   2 -11   70.65    4.41
   1  -2 -11   68.89    4.23
  -1  -2  11   73.24    4.26
  -1  -2  11   70.02    4.36
  -1   2  11   73.58    4.26
   1   2 -11   69.36    4.31
   0   2 -11   11.14    1.13
   0  -2 -11    9.56    1.06
   0   2 -11   10.70    1.23
   0  -2  11    9.14    1.02
   0  -2  11    9.96    1.14
   0   2  11    8.56    1.01
  -1   2 -11   39.12    2.71
  -1  -2 -11   35.20    2.42
   1  -2  11   33.71    2.32
  -1   2 -11   36.30    2.40
   1   2  11   32.03    2.37
   2   2  11   27.10    1.76
  -2  -2 -11   27.02    2.03
  -2   2 -11   26.02    1.92
   2   2  11   24.65    1.96
  -3   2 -11    5.38    0.73
   3  -2  11    6.10    0.93
  -3  -2 -11    3.43    0.78
   3   2  11    4.97    0.65
   3   2  11    3.04    0.72
  -3   2 -11    4.10    0.93
  -4   2 -11    0.26    0.47
  -4  -2 -11    0.67    0.59
   4   2  11    0.47    0.41
   4  -2  11    0.95    0.58
  -4   2 -11    0.29    0.60
   4   2  11    0.44    0.40
   5   2  11    0.97    0.42
  -5   2 -11    0.44    0.66
   5  -2  11    0.47    0.51
   6   2  11    4.59    0.86
  -6  -2 -11    3.77    0.88
   6   2  11    5.28    0.65
  -6   2 -11    3.31    0.87
   6  -2  11    3.03    0.74
   7   2  11   -0.05    0.39
 -10  -3  11    8.71    1.09
   9   3 -11   15.43    1.46
  -9  -3  11   11.44    1.44
  -9  -3  11   11.57    1.31
  -8  -3  11    5.99    1.10
  -8  -3  11    4.75    0.92
   8   3 -11    7.79    1.13
   7  -3 -11   50.25    3.08
  -7  -3  11   57.60    3.53
  -6  -3  11    0.11    0.60
   6  -3 -11    1.03    0.45
  -6  -3  11    0.81    0.66
   6   3 -11    0.49    0.61
  -6   3  11    0.55    0.42
  -5  -3  11    0.11    0.59
  -5   3  11    0.18    0.45
  -5  -3  11    0.32    0.64
   5  -3 -11    0.13    0.49
  -5   3  11   -0.10    0.64
   5   3 -11   -0.12    0.61
  -4  -3  11   11.70    1.32
  -4   3  11   12.27    1.13
   4  -3 -11   14.78    1.20
  -4  -3  11   13.91    1.39
  -4   3  11   12.66    1.27
   4   3 -11   15.13    1.45
  -3   3  11   58.44    3.41
   3  -3 -11   52.50    3.36
  -3  -3  11   50.50    3.47
  -3  -3  11   57.58    3.63
   3   3 -11   55.53    3.65
  -3   3  11   58.76    3.54
   2  -3 -11    3.19    0.63
  -2  -3  11    4.26    0.84
  -2  -3  11    3.52    0.71
  -2   3  11    3.81    0.71
   2   3 -11    3.05    0.73
  -2   3  11    3.47    0.72
  -1   3  11   29.34    2.11
   1  -3 -11   28.01    2.08
  -1  -3  11   31.70    2.30
   1   3 -11   29.39    2.22
  -1   3  11   29.44    2.12
   0   3  11    9.47    1.11
   0  -3 -11    9.79    1.08
   0   3 -11    9.15    1.09
   1   3  11   11.61    1.04
  -1  -3 -11   13.07    1.27
   1   3  11   12.05    1.27
  -1   3 -11   11.86    1.23
   2   3  11   10.16    0.93
  -2  -3 -11    8.07    1.08
  -2   3 -11    9.29    1.37
   2  -3  11   11.57    1.24
   2   3  11   10.40    1.19
  -2   3 -11   11.14    1.12
   3   3  11   20.85    1.46
  -3   3 -11   20.35    1.96
   3   3  11   19.99    1.72
  -3  -3 -11   22.25    1.79
  -3   3 -11   18.25    1.58
   3  -3  11   22.32    1.83
  -4   3 -11    0.08    0.47
   4  -3  11    0.51    0.63
   4   3  11   -0.12    0.42
  -4  -3 -11    0.90    0.66
  -4   3 -11    0.16    0.69
   4   3  11    0.31    0.57
   5  -3  11    1.30    0.66
   5   3  11    1.53    0.60
  -5  -3 -11    1.46    0.69
  -5   3 -11    0.48    0.77
   6   3  11    2.33    0.55
  -6   3 -11    1.80    0.87
   6  -3  11    1.67    0.67
   7   3  11    9.34    0.91
 -10  -4  11    5.86    0.98
  -9  -4  11    0.58    0.70
  -8  -4  11   -0.24    0.61
   8   4 -11   -0.13    0.69
   7  -4 -11   47.59    2.77
  -7  -4  11   52.17    3.31
  -7   4  11   40.61    3.07
   6  -4 -11   -0.06    0.42
  -6  -4  11    0.48    0.74
  -6   4  11   -0.21    0.63
   5  -4 -11    0.32    0.43
  -5  -4  11    1.09    0.78
  -5   4  11    1.43    0.63
  -4  -4  11    4.36    0.94
   4  -4 -11    4.66    0.70
  -4   4  11    5.96    0.92
  -3  -4  11    2.14    0.74
   3  -4 -11    1.26    0.51
  -3   4  11    1.60    0.59
  -2  -4  11    1.04    0.64
   2  -4 -11    0.65    0.52
  -2   4  11    0.64    0.49
  -1   4  11   22.90    1.60
  -1  -4  11   19.55    1.83
   1  -4 -11   21.85    1.73
  -1   4  11   20.81    1.69
   0   4  11   20.30    1.48
   0  -4 -11   19.96    1.69
   0   4  11   18.92    1.58
   1   4  11    2.14    0.55
   1  -4  11    2.15    0.79
  -1  -4 -11    2.85    0.77
   1   4  11    2.09    0.63
   2   4  11    4.56    0.67
  -2  -4 -11    2.87    0.83
   2  -4  11    3.41    0.85
   2   4  11    4.11    0.75
   3   4  11    0.13    0.47
  -3  -4 -11   -0.21    0.76
   3  -4  11    0.22    0.65
   3   4  11   -0.08    0.50
  -4  -4 -11   18.82    1.76
  -4   4 -11   18.29    1.60
   4  -4  11   18.31    1.77
   5   4  11    4.00    0.67
   6   4  11    0.58    0.52
  -8  -5  11    6.78    1.07
  -7  -5  11    7.80    1.20
  -6   5  11    3.17    0.84
  -6  -5  11    3.81    0.98
  -5   5  11   11.10    1.22
   5  -5 -11    8.27    0.90
  -5   5  11   11.39    1.12
  -5  -5  11   10.99    1.38
  -4   5  11   23.89    1.65
   4  -5 -11   20.96    1.54
  -4   5  11   16.93    1.64
  -4  -5  11   18.61    1.83
  -3  -5  11    4.51    0.91
  -3   5  11    3.28    0.75
  -3   5  11    3.92    0.68
   3  -5 -11    1.90    0.62
  -2   5  11    1.56    0.59
  -2  -5  11    2.96    0.82
   2  -5 -11    2.47    0.68
  -1   5  11    1.06    0.55
  -1   5  11    2.03    0.55
   1  -5 -11    2.09    0.63
   0   5  11    6.07    0.92
   0  -5  11   12.35    1.32
   0   5  11   11.09    1.00
   0  -5 -11    7.38    1.08
   1   5  11    1.46    0.59
   1   5  11    2.03    0.61
   1  -5  11    1.89    0.80
  -1  -5 -11    1.47    0.74
   2   5  11    1.82    0.62
   2   5  11    1.57    0.62
   2  -5  11    1.98    0.81
  -2  -5 -11    1.08    0.73
   3   5  11    0.18    0.50
   3   5  11    0.08    0.56
  -3  -5 -11   -0.11    0.80
   4  -6 -11    9.46    1.00
  -3   6  11    1.50    0.66
   3  -6 -11    2.20    0.61
  -2   6  11    1.82    0.68
   2  -6 -11    2.57    0.74
  -1   6  11    0.77    0.56
   1  -6 -11    0.42    0.64
   0   6  11   14.88    1.37
   0  -6 -11   16.18    1.58
   1   6  11    1.08    0.56
  -1  -6 -11   -0.11    0.68
   2   6  11   -0.27    0.57
   2  -7 -11   -0.10    0.69
   1  -7 -11   -0.11    0.72
  -9   0  12   22.66    2.13
  -9   0  12   24.45    1.73
  -8   0  12   88.90    5.09
  -7   0  12   87.27    5.44
  -7   0  12   87.15    5.03
  -6   0  12   71.43    4.27
  -6   0  12   60.52    3.87
   5   0 -12   26.45    2.10
  -5   0  12   30.55    2.31
  -5   0  12   31.09    2.14
  -4   0  12    8.91    0.99
   4   0 -12    8.15    1.00
  -4   0  12   10.78    1.21
  -3   0  12   -0.27    0.48
   3   0 -12    0.10    0.49
  -3   0  12   -0.41    0.54
  -2   0  12    0.09    0.47
   2   0 -12    0.10    0.54
  -2   0  12   -0.38    0.52
  -1   0  12  133.92    7.63
   1   0 -12  142.29    7.75
  -1   0  12  133.72    7.60
   0   0  12    0.09    0.50
   0   0 -12   -0.32    0.59
   0   0  12   -0.08    0.40
   1   0  12    1.69    0.52
  -1   0 -12    1.61    0.67
   1   0  12    1.72    0.62
  -2   0 -12   18.91    1.75
   2   0  12   18.93    1.61
   2   0  12   18.94    1.46
  -3   0 -12   28.16    2.44
   3   0  12   33.70    2.14
   4   0  12   22.36    1.52
   4   0  12   22.20    1.56
   5   0  12    5.55    0.62
   5   0  12    3.56    0.84
  -5   0 -12    4.20    1.00
   9   1 -12    0.84    0.68
  -9  -1  12    0.51    0.55
  -9  -1  12    0.15    0.67
  -9   1  12   -0.14    0.68
  -8   1  12   10.47    0.94
  -8  -1  12    7.24    0.99
   7   1 -12    1.42    0.73
  -7  -1  12    2.38    0.73
  -7  -1  12    2.29    0.87
  -7   1  12    1.98    0.57
   6   1 -12    1.28    0.62
   6  -1 -12    2.60    0.63
  -6  -1  12    2.16    0.71
  -6  -1  12    2.25    0.88
  -6   1  12    2.06    0.56
   5   1 -12   10.14    1.24
   5  -1 -12   10.35    1.09
  -5  -1  12   11.58    1.21
  -5  -1  12   10.28    1.26
  -5   1  12   10.53    1.06
   4   1 -12    4.95    0.89
   4  -1 -12    5.60    0.84
  -4  -1  12    5.87    0.93
  -4  -1  12    7.21    0.96
  -4   1  12    5.52    0.80
   3   1 -12    0.21    0.51
   3   1 -12    0.10    0.56
   3  -1 -12    0.18    0.45
  -3  -1  12    0.40    0.47
  -3  -1  12   -0.31    0.56
  -3   1  12    0.34    0.45
   2   1 -12    8.62    1.05
   2   1 -12    7.57    1.06
  -2  -1  12    8.39    1.00
   2  -1 -12    7.48    0.97
  -2  -1  12    7.03    1.02
  -2   1  12    8.36    0.97
  -1   1  12    2.87    0.69
  -1  -1  12    3.05    0.76
   1   1 -12    1.62    0.62
   1   1 -12    2.87    0.81
  -1  -1  12    2.65    0.70
  -1   1  12    4.09    0.73
   1  -1 -12    1.69    0.68
   0   1 -12   -0.27    0.49
   0   1  12   -0.28    0.58
   0  -1  12    0.41    0.54
   0   1 -12    0.23    0.60
   0  -1  12    0.57    0.48
   0   1  12    0.51    0.50
   0  -1 -12   -1.14    0.67
  -1   1 -12    3.42    0.66
   1   1  12    2.53    0.71
   1  -1  12    2.19    0.65
  -1   1 -12    2.92    0.83
   1  -1  12    2.62    0.61
   1   1  12    3.82    0.66
  -1  -1 -12    2.69    0.75
   2   1  12    3.04    0.72
   2  -1  12    2.46    0.57
  -2   1 -12    2.69    0.84
   2   1  12    1.63    0.50
  -2  -1 -12    2.49    0.72
   3   1  12    2.99    0.52
   3   1  12    2.95    0.75
   3   1  12    1.71    0.48
  -3  -1 -12    2.53    0.75
   4   1  12    0.05    0.40
   4   1  12    0.65    0.44
  -4   1 -12   -0.14    0.67
   4  -1  12    0.20    0.52
   5  -1  12    3.06    0.84
   5   1  12    2.14    0.52
  -5   1 -12    2.41    0.79
 -10  -2  12    9.48    1.10
   9   2 -12    0.98    0.72
  -9  -2  12    0.10    0.54
  -9  -2  12    0.91    0.81
  -8  -2  12    4.76    0.83
  -8   2  12    3.50    0.59
   7  -2 -12   48.12    3.08
  -7  -2  12   53.86    3.36
  -7   2  12   50.24    3.01
   7   2 -12   45.65    3.38
   6  -2 -12   24.09    1.83
  -6  -2  12   29.22    2.21
  -6  -2  12   25.03    2.03
  -6   2  12   25.27    1.79
   6   2 -12   26.09    2.11
   5   2 -12    5.72    0.99
  -5  -2  12    4.37    0.88
  -5   2  12    5.95    0.79
   5  -2 -12    5.98    0.78
  -5  -2  12    4.04    0.87
   4   2 -12    6.17    0.99
  -4  -2  12    5.62    0.93
  -4   2  12    4.90    0.75
  -4  -2  12    6.27    0.96
   4  -2 -12    4.64    0.78
   3   2 -12    0.68    0.58
  -3   2  12    0.73    0.50
  -3  -2  12    0.54    0.66
  -3  -2  12    0.39    0.53
   3  -2 -12    0.44    0.51
   2   2 -12   10.11    1.17
   2   2 -12    8.86    1.17
  -2   2  12   10.68    1.11
  -2  -2  12    9.80    1.19
  -2  -2  12    8.45    1.04
   2  -2 -12    9.93    1.11
   1   2 -12   25.60    2.16
   1  -2 -12   23.86    1.97
  -1  -2  12   27.26    2.00
  -1  -2  12   25.64    2.08
  -1   2  12   27.65    2.01
   1   2 -12   28.69    2.08
   0  -2 -12   13.12    1.29
   0   2 -12   11.86    1.23
   0   2 -12   14.10    1.45
   0  -2  12   13.72    1.21
   0   2  12   13.25    1.33
   0  -2  12   11.76    1.32
   1  -2  12   10.34    1.20
  -1   2 -12    9.47    1.12
  -1  -2 -12   10.92    1.23
  -1   2 -12   12.73    1.40
   1   2  12    9.84    1.16
  -2   2 -12   -0.51    0.51
  -2  -2 -12   -0.11    0.59
   2   2  12   -0.10    0.55
   2   2  12    0.24    0.43
  -3   2 -12    7.48    0.90
  -3  -2 -12    6.16    1.01
   3   2  12    7.54    0.79
   3  -2  12    8.25    1.07
   3   2  12    6.31    0.93
  -3   2 -12    6.08    1.11
   3   2  12    6.50    0.82
   4   2  12   17.19    1.29
  -4  -2 -12   15.14    1.56
   4  -2  12   19.17    1.59
  -4   2 -12   13.62    1.69
   4   2  12   15.61    1.49
  -4   2 -12   17.21    1.34
   5   2  12    3.87    0.61
   6   2  12    1.53    0.51
 -10  -3  12   14.48    1.40
  -9  -3  12    6.41    1.01
  -8  -3  12    3.07    0.78
   7   3 -12    1.05    0.77
  -7  -3  12    1.09    0.60
   7  -3 -12   -0.06    0.44
  -7  -3  12   -0.52    0.74
  -7   3  12    0.79    0.44
  -6  -3  12    2.92    0.89
   6  -3 -12    4.22    0.70
  -6   3  12    3.69    0.67
   6   3 -12    3.05    0.85
   5  -3 -12   52.81    3.47
  -5   3  12   56.73    3.46
  -5  -3  12   60.20    3.78
  -5  -3  12   60.99    3.80
   5   3 -12   62.71    3.91
  -4  -3  12   -0.35    0.67
  -4  -3  12    0.63    0.65
  -4   3  12    0.23    0.46
   4  -3 -12   -0.08    0.53
   4   3 -12    0.39    0.65
  -3  -3  12    7.44    1.13
  -3  -3  12    8.96    1.10
  -3   3  12   10.53    1.04
   3  -3 -12   10.09    1.04
   3   3 -12    9.45    1.25
   2  -3 -12    8.16    1.03
  -2  -3  12   10.72    1.26
  -2   3  12   10.01    1.08
   2   3 -12    8.36    1.17
   1  -3 -12    2.04    0.67
  -1  -3  12    2.84    0.74
  -1   3  12    2.42    0.74
   1   3 -12    1.73    0.73
   0   3  12    1.77    0.66
   0  -3 -12    1.07    0.62
   0  -3  12    1.64    0.67
   0   3 -12    1.53    0.61
  -1  -3 -12    0.10    0.60
   1   3  12   -0.38    0.49
   1   3  12    0.10    0.56
  -1   3 -12   -0.10    0.56
  -2   3 -12    2.40    0.66
  -2  -3 -12    1.73    0.71
   2   3  12    2.45    0.57
   2  -3  12    1.07    0.68
   2   3  12    2.46    0.75
  -3   3 -12   -0.09    0.47
   3  -3  12   -0.45    0.70
  -3  -3 -12   -0.34    0.61
   3   3  12    0.12    0.47
  -3   3 -12    0.97    0.88
   3   3  12   -0.44    0.64
   4   3  12    0.33    0.50
   5   3  12   15.04    1.32
   6   3  12    1.19    0.52
 -10  -4  12    7.12    1.16
  -9  -4  12    4.02    0.98
  -8  -4  12    3.38    0.88
  -7  -4  12    3.55    0.91
  -6  -4  12   -0.25    0.69
   6  -4 -12   -0.13    0.43
  -6   4  12    0.11    0.59
   6   4 -12    0.55    0.65
  -5  -4  12    3.23    0.92
   5  -4 -12    3.22    0.68
   5   4 -12    3.55    0.93
  -5   4  12    2.19    0.78
  -4  -4  12   18.33    1.76
   4  -4 -12   18.99    1.51
  -4   4  12   18.15    1.64
   4   4 -12   20.58    1.87
   3  -4 -12    2.32    0.63
  -3  -4  12    2.51    0.85
  -3   4  12    2.04    0.74
  -2   4  12   20.58    1.42
   2  -4 -12   13.77    1.37
  -2  -4  12   15.33    1.58
  -2   4  12   15.66    1.48
   1  -4 -12    0.10    0.56
  -1   4  12   -0.43    0.56
  -1  -4  12   -0.25    0.65
  -1   4  12   -0.20    0.60
   0   4  12   33.00    2.17
   0  -4 -12   34.14    2.43
   0   4  12   31.81    2.34
   1   4  12    2.58    0.60
  -1  -4 -12    4.67    0.94
   1  -4  12    2.66    0.80
  -1   4 -12    3.66    0.84
   1   4  12    2.58    0.71
   2   4  12    0.27    0.49
  -2  -4 -12    0.11    0.65
   2  -4  12    0.36    0.66
  -2   4 -12    0.11    0.60
   3   4  12    0.93    0.61
  -3   4 -12    1.02    0.60
   4   4  12    2.65    0.75
   4  -5 -12    0.69    0.50
  -4   5  12   -0.55    0.68
   3  -5 -12    7.45    0.96
  -3   5  12    7.26    1.01
  -2   5  12    0.10    0.59
   2  -5 -12    1.05    0.60
   1  -5 -12    0.63    0.63
  -1   5  12    0.69    0.58
   0  -5 -12    1.91    0.79
   0   5  12    0.29    0.61
  -1  -5 -12   15.68    1.59
   1   5  12   13.54    1.37
   2   5  12   -0.10    0.57
   3  -6 -12    0.27    0.54
   2  -6 -12    4.57    0.91
   1  -6 -12    0.23    0.66
   0   6  12    2.47    0.70
   1   6  12    0.39    0.63
  -8   0  13   -0.40    0.49
  -8   0  13    0.15    0.77
  -7   0  13   -0.08    0.52
  -7   0  13    0.42    0.81
  -6   0  13   -0.09    0.57
  -6   0  13    0.27    0.75
  -5   0  13    0.09    0.49
   5   0 -13    0.20    0.53
  -5   0  13   -0.25    0.73
  -4   0  13    0.19    0.57
   4   0 -13   -0.41    0.58
  -4   0  13   -0.23    0.62
  -3   0  13   -0.09    0.51
   3   0 -13   -0.11    0.53
  -3   0  13   -0.22    0.59
   2   0 -13   -0.11    0.62
  -2   0  13   -0.39    0.62
  -2   0  13    0.20    0.56
   1   0 -13   -0.34    0.60
  -1   0  13    0.37    0.49
  -1   0  13   -0.40    0.51
   0   0 -13    0.59    0.63
   0   0  13   -0.09    0.45
   0   0  13   -0.31    0.61
   1   0  13    0.49    0.52
  -1   0 -13   -1.00    0.70
   1   0  13   -0.43    0.63
   2   0  13   -0.44    0.64
   2   0  13   -0.08    0.41
  -2   0 -13    0.27    0.70
   3   0  13   -0.11    0.65
  -3   0 -13   -0.14    0.81
   4   0  13    0.05    0.41
  -9  -1  13   18.42    1.61
  -8   1  13   19.40    1.49
  -8  -1  13   19.26    1.66
   7   1 -13    9.16    1.31
  -7   1  13   14.24    1.22
  -7  -1  13   14.72    1.64
  -7   1  13   10.79    1.42
  -7  -1  13   14.97    1.38
   6   1 -13    6.57    1.06
   6  -1 -13    8.57    1.00
  -6  -1  13    7.52    1.18
  -6   1  13    9.57    1.26
  -6  -1  13    7.64    1.09
  -6   1  13    7.72    0.94
   5  -1 -13   38.87    2.89
  -5   1  13   45.96    2.92
  -5  -1  13   52.47    3.27
  -5   1  13   42.87    3.13
  -5  -1  13   50.11    3.12
   5   1 -13   42.50    3.09
   4   1 -13    4.85    0.92
   4  -1 -13    5.17    0.81
  -4  -1  13    3.98    0.90
  -4   1  13    6.43    1.04
  -4  -1  13    4.29    0.82
  -4   1  13    4.94    0.82
   3   1 -13   19.41    1.71
   3  -1 -13   15.36    1.54
  -3   1  13   17.14    1.55
  -3  -1  13   18.97    1.66
  -3   1  13   20.90    1.76
   3   1 -13   18.21    1.68
  -3  -1  13   19.90    1.67
  -2   1  13    7.49    1.02
   2   1 -13    7.87    1.03
  -2  -1  13    6.82    0.97
   2   1 -13    7.25    1.07
   2  -1 -13    9.49    1.07
  -2  -1  13    5.44    0.94
  -2   1  13    7.09    1.00
   1   1 -13    4.31    0.83
  -1   1  13    3.24    0.76
  -1  -1  13    2.40    0.68
   1   1 -13    2.81    0.88
  -1  -1  13    2.29    0.62
   1  -1 -13    2.18    0.68
  -1   1  13    2.90    0.73
   0  -1  13   20.17    1.71
   0   1 -13   21.10    1.84
   0  -1 -13   19.30    1.78
   0  -1  13   19.40    1.57
   0   1  13   18.41    1.66
   0   1  13   20.69    1.63
   0   1 -13   16.12    1.53
   1   1  13   11.70    1.26
   1  -1  13    9.89    1.20
  -1   1 -13    9.35    1.31
   1  -1  13   10.98    1.09
   1   1  13    9.46    1.06
  -1  -1 -13   10.12    1.26
   2  -1  13   16.18    1.61
   2  -1  13   20.50    1.51
   2   1  13   18.06    1.46
  -2   1 -13   18.44    1.83
   2   1  13   17.31    1.61
  -2  -1 -13   17.94    1.81
   3   1  13    4.48    0.67
  -3  -1 -13    5.99    1.14
   4   1  13    1.16    0.47
  -9  -2  13    8.31    1.09
  -8  -2  13    7.55    1.07
  -7  -2  13   25.73    2.20
  -7  -2  13   25.73    2.06
  -7   2  13   23.63    1.76
   7   2 -13   27.53    2.21
   6   2 -13    2.27    0.84
   6  -2 -13    2.52    0.64
  -6  -2  13    2.55    0.78
  -6  -2  13    1.92    0.84
  -6   2  13    2.59    0.65
   5   2 -13   11.80    1.41
   5  -2 -13   12.14    1.20
  -5  -2  13   10.74    1.30
  -5   2  13   10.25    1.10
  -5  -2  13   13.31    1.43
   4   2 -13    3.81    0.85
  -4   2  13    2.68    0.64
  -4  -2  13    4.84    0.92
   4  -2 -13    2.74    0.66
  -4  -2  13    2.89    0.77
   3   2 -13    1.34    0.64
  -3  -2  13    1.26    0.68
  -3   2  13    1.95    0.64
  -3  -2  13    2.71    0.78
   3  -2 -13    2.54    0.72
   2   2 -13    3.13    0.80
  -2  -2  13    3.27    0.72
  -2   2  13    3.07    0.69
  -2  -2  13    3.24    0.87
   2  -2 -13    2.15    0.71
   1   2 -13   14.48    1.41
   1   2 -13   14.97    1.60
  -1  -2  13   12.08    1.31
  -1   2  13   13.98    1.39
   1  -2 -13   13.33    1.40
  -1  -2  13   14.55    1.50
   0  -2  13    1.43    0.66
   0   2 -13    1.24    0.58
   0   2 -13    1.50    0.73
   0  -2  13    1.25    0.55
   0   2  13    1.84    0.69
   0  -2 -13    1.21    0.63
  -1   2 -13    2.63    0.72
   1   2  13    0.74    0.65
   1  -2  13    2.47    0.79
  -1   2 -13    0.87    0.84
   1   2  13    2.76    0.73
  -1  -2 -13    1.04    0.72
  -2  -2 -13    3.52    0.90
  -2   2 -13    4.02    0.76
   2   2  13    2.41    0.57
   2   2  13    3.29    0.81
   2   2  13    4.65    0.71
   3   2  13    8.80    0.91
   4   2  13   24.37    1.71
   5   2  13    8.31    0.93
  -9  -3  13   15.90    1.58
  -8  -3  13    0.11    0.63
  -7  -3  13   -0.12    0.69
   6   3 -13   -0.28    0.76
  -6  -3  13   -0.60    0.73
   6  -3 -13   -0.47    0.50
  -6  -3  13    0.13    0.70
  -6   3  13   -0.07    0.47
   5   3 -13   16.68    1.69
   5  -3 -13   15.29    1.35
  -5   3  13   14.95    1.30
  -5  -3  13   14.63    1.57
  -5  -3  13   15.50    1.62
   4   3 -13    6.31    1.13
  -4  -3  13    5.14    1.04
  -4  -3  13    5.37    0.96
   4  -3 -13    4.42    0.75
  -4   3  13    6.08    0.84
   3   3 -13    3.31    0.90
  -3  -3  13    2.90    0.86
  -3  -3  13    5.67    0.89
   3  -3 -13    4.30    0.80
  -3   3  13    3.95    0.78
   2   3 -13    1.78    0.74
  -2  -3  13    3.29    0.89
  -2   3  13    1.82    0.68
   2  -3 -13    2.09    0.70
   1  -3 -13   -0.32    0.66
   1   3 -13   -0.24    0.67
  -1   3  13    0.30    0.64
  -1  -3  13    0.13    0.60
   0   3 -13   -0.11    0.57
   0  -3 -13    0.77    1.05
   0   3  13   -0.21    0.51
   0   3  13   -0.43    0.68
   0  -3  13   -0.13    0.73
   1   3  13   25.86    1.82
  -1  -3 -13   23.68    2.05
   1   3  13   27.29    2.13
  -1   3 -13   26.33    2.06
  -2   3 -13    0.20    0.56
   2   3  13    1.22    0.55
   3   3  13    6.49    0.82
   5  -4 -13    0.24    0.49
   4  -4 -13    0.18    0.54
   4   4 -13    0.59    0.73
   3   4 -13   -0.29    0.80
   3  -4 -13    0.76    0.59
   2  -4 -13    0.80    0.62
   2   4 -13    0.28    0.70
   1  -4 -13    9.80    1.21
   1   4 -13   11.36    1.37
   0  -4 -13    3.16    0.82
   0   4 -13    2.67    0.86
  -1   4 -13    2.53    0.77
  -2   4 -13    2.05    0.74
   3  -5 -13    0.38    0.60
   2  -5 -13    0.52    0.65
   1  -5 -13    3.51    0.83
  -1   5  13    2.15    0.72
   0   5  13    0.96    0.69
  -1   5 -13    2.27    0.88
  -7   0  14   36.64    2.52
  -6   0  14    2.43    0.72
  -5   0  14    2.03    0.64
  -5   0  14    2.48    0.86
   4   0 -14    3.07    0.82
  -4   0  14    3.48    0.79
  -4   0  14    4.40    0.91
   3   0 -14   12.96    1.41
  -3   0  14    8.11    1.13
  -3   0  14   11.50    1.31
   2   0 -14   13.03    1.46
  -2   0  14    9.51    1.19
  -2   0  14   10.12    1.24
   1   0 -14   23.44    2.06
  -1   0  14   23.94    1.96
  -1   0  14   22.36    1.87
   0   0 -14    0.39    0.74
   0   0  14    0.75    0.57
   0   0  14    0.11    0.60
   1   0  14   10.47    1.13
  -8  -1  14   -0.30    0.58
  -7   1  14    5.52    0.87
  -7  -1  14    5.36    0.94
  -6  -1  14    1.30    0.68
  -6   1  14    1.35    0.57
  -5  -1  14    2.97    0.77
  -5   1  14    3.71    0.75
   5   1 -14    3.17    0.81
   5  -1 -14    2.92    0.75
  -5  -1  14    2.06    0.84
  -5   1  14    2.82    0.94
  -4   1  14    4.66    0.87
  -4  -1  14    3.58    0.89
   4   1 -14    6.08    1.00
   4  -1 -14    6.39    1.00
  -4  -1  14    3.70    0.90
  -4   1  14    6.96    1.09
   3   1 -14    2.06    0.71
  -3   1  14    1.85    0.70
  -3  -1  14    1.71    0.66
   3   1 -14    2.10    0.83
   3  -1 -14    1.78    0.69
  -3  -1  14    1.77    0.73
  -3   1  14    2.82    0.86
  -2   1  14    0.21    0.62
  -2  -1  14    0.11    0.61
   2   1 -14   -0.51    0.73
   2  -1 -14   -0.11    0.69
  -2  -1  14   -0.21    0.57
  -2   1  14    0.34    0.65
  -1   1  14   -0.22    0.57
  -1  -1  14    0.11    0.65
   1   1 -14    0.13    0.78
  -1  -1  14   -0.49    0.61
   1  -1 -14    0.24    0.70
  -1   1  14    0.43    0.65
   0   1  14    8.84    1.21
   0  -1  14    8.17    1.04
   0   1  14    8.23    1.09
   0  -1 -14    9.93    1.24
   1  -1  14    0.62    0.58
   1   1  14    0.98    0.63
   3   1  14    2.09    0.61
  -8  -2  14   10.63    1.30
  -7  -2  14    7.74    1.10
   6  -2 -14    6.38    0.92
  -6  -2  14    6.77    1.08
  -6   2  14    6.20    0.88
   5  -2 -14    0.39    0.61
  -5  -2  14    0.85    0.67
  -5   2  14    0.78    0.58
   4   2 -14    2.41    0.86
   4  -2 -14    4.17    0.87
  -4  -2  14    3.07    0.88
  -4   2  14    2.66    0.68
  -4  -2  14    4.73    1.00
   3   2 -14    5.26    1.00
  -3  -2  14    5.41    0.96
   3  -2 -14    6.77    0.99
  -3   2  14    6.50    0.95
  -3  -2  14    5.05    1.10
   2   2 -14    7.43    1.08
  -2  -2  14    4.27    0.88
   2  -2 -14    6.87    1.04
  -2   2  14    7.05    1.01
  -2  -2  14    5.21    1.04
  -1  -2  14   17.71    1.57
  -1   2  14   16.57    1.66
   1  -2 -14   17.22    1.72
   1   2 -14   20.32    1.72
  -1   2  14   16.38    1.63
   0   2 -14    0.88    0.64
   0   2  14   -0.21    0.62
  -1   2 -14    1.35    0.68
   1   2  14    2.42    0.63
   1   2  14    1.07    0.66
  -5   3  14   14.30    1.35
   5  -3 -14   13.62    1.33
  -4   3  14    4.85    0.82
   4  -3 -14    3.55    0.79
   3   3 -14    0.14    0.77
  -3   3  14   -0.59    0.60
   3  -3 -14    0.32    0.68
   2   3 -14    0.66    0.70
  -2   3  14    0.73    0.69
   2  -3 -14    0.11    0.64
   1   3 -14    1.63    0.71
  -1   3  14    1.76    0.76
   1  -3 -14    1.74    0.78
   0   3 -14    7.96    1.14
  -1   3 -14    4.68    0.88
   3  -4 -14    0.95    0.72
   2  -4 -14    4.28    0.87
   0   4 -14    3.68    0.95
  -6   0  15   -0.40    0.65
  -5   0  15    0.95    0.68
   4   0 -15    0.25    0.76
  -4   0  15   -0.44    0.73
   3   0 -15    0.13    0.73
  -3   0  15   -0.12    0.58
  -2   0  15    0.12    0.60
  -1   0  15   -0.21    0.66
   0   0  15   -0.19    0.61
  -7  -1  15    0.66    0.71
  -6  -1  15    7.46    1.13
   5  -1 -15   37.51    2.74
  -5   1  15   37.61    2.66
  -4   1  15    0.54    0.62
   4  -1 -15    0.12    0.73
  -3   1  15    0.78    0.67
   3  -1 -15    0.73    0.70
  -2  -1  15    0.44    0.63
  -2   1  15    0.48    0.71
  -1  -1  15    0.52    0.65
  -1   1  15   -0.45    0.68
   0  -1  15    9.38    1.18
   0   1  15    9.93    1.22
  -5   2  15    2.00    0.75
   4  -2 -15    3.27    0.85
  -4   2  15    3.44    0.87
   3  -2 -15    0.58    0.70
  -2   2  15    1.69    0.71
   1   2 -15    8.06    1.16
  -1  -2  15    6.92    1.02
  -1   2  15    7.24    1.14
   0   0   0    0.00    0.00
TITL exp_91 in P2(1)/c
REM P2(1)/c (#14 in standard setting)
CELL 0.71073  11.224997   7.254705  11.139704  90.0000 100.9778  90.0000
ZERR    4.00   0.000584   0.000529   0.000565   0.0000   0.0051   0.0000
LATT  1
SYMM -x, y+1/2,-z+1/2
SFAC C H N O
UNIT 44.00 40.00 4.00 4.00
TREF
HKLF 4
END
_computing_structure_solution     'SHELXT 2014/5 (Sheldrick, 2014)'
;
_shelx_hkl_checksum     901
_shelx_res_file
;
TITL exp_91_a.res in P2(1)/c
    exp_91.res
    created by SHELXL-2018/3 at 14:59:45 on 18-Oct-2018
REM Old TITL exp_91 in P2(1)/c
REM SHELXT solution in P2(1)/c
REM R1 0.260, Rweak 0.007, Alpha 0.016, Orientation as input
REM Formula found by SHELXT: C9 N2 O2
CELL 0.71073 11.225 7.2547 11.1397 90 100.978 90
ZERR 2 0.0006 0.0005 0.0006 0 0.005 0
LATT 1
SYMM -X,0.5+Y,0.5-Z
SFAC C H N O S
UNIT 36 36 8 4 4
OMIT      0   1   7
OMIT     2   1   0
OMIT   -4   3   2
DFIX 0.87 N1 HN1 N2 HN2
L.S. 4 0 0
OMIT 7   0   0
PLAN  20
ACTA
CONF
HTAB
BOND $H
list 4
fmap 2 53
REM <olex2.extras>
REM <HklSrc "%.\\exp_91.hkl">
REM </olex2.extras>
WGHT    0.068300    0.122200
FVAR       0.61140
N1    3    0.857362    0.611975    0.419579    11.00000    0.02935    0.05254 =
         0.03648   -0.00338    0.00255    0.00510
HN1   2    0.802243    0.635965    0.460581    11.00000   -1.20000
O1    4    0.625650    0.657429    0.432524    11.00000    0.03616    0.06667 =
         0.03266   -0.00083    0.00614    0.00381
C1    1    0.983473    0.598928    0.481946    11.00000    0.02879    0.04683 =
         0.04052   -0.00518   -0.00134   -0.00304
AFIX  23
H1A   2    0.996007    0.675814    0.554503    11.00000   -1.20000
H1AB  2    1.035920    0.643780    0.428470    11.00000   -1.20000
AFIX   0
S1    5    0.908473    0.530471    0.201898    11.00000    0.03157    0.07975 =
         0.04365   -0.00785    0.01212   -0.00179
N2    3    0.695120    0.594941    0.257969    11.00000    0.02742    0.05175 =
         0.03164   -0.00139    0.00395    0.00252
HN2   2    0.671075    0.573232    0.182610    11.00000   -1.20000
C2    1    0.820131    0.582341    0.301202    11.00000    0.02822    0.03949 =
         0.03706    0.00123    0.00492   -0.00158
C3    1    0.604742    0.627867    0.322615    11.00000    0.02912    0.03731 =
         0.03332    0.00363    0.00626    0.00119
C4    1    0.478454    0.619899    0.250547    11.00000    0.02828    0.03382 =
         0.03474    0.00274    0.00581    0.00243
C5    1    0.448763    0.651855    0.125431    11.00000    0.03477    0.04275 =
         0.03618    0.00528    0.00631   -0.00027
AFIX  43
H5    2    0.508903    0.681492    0.081672    11.00000   -1.20000
AFIX   0
C6    1    0.328488    0.639109    0.066418    11.00000    0.04097    0.04972 =
         0.03905    0.00406   -0.00297    0.00264
AFIX  43
H6    2    0.308060    0.662390   -0.017073    11.00000   -1.20000
AFIX   0
C7    1    0.238840    0.592306    0.130134    11.00000    0.02847    0.04897 =
         0.05861    0.00055   -0.00092    0.00395
AFIX  43
H7    2    0.158787    0.581443    0.089304    11.00000   -1.20000
AFIX   0
C8    1    0.268088    0.561680    0.254358    11.00000    0.03129    0.05523 =
         0.05711    0.00399    0.01553    0.00276
AFIX  43
H8    2    0.207621    0.530909    0.297439    11.00000   -1.20000
REM #####
AFIX   0
C9    1    0.387221    0.576629    0.315072    11.00000    0.03312    0.04859 =
         0.03869    0.00484    0.01076    0.00343
AFIX  43
H9    2    0.406519    0.557780    0.399116    11.00000   -1.20000
AFIX   0
HKLF 4
REM  exp_91_a.res in P2(1)/c
REM wR2 = 0.1209, GooF = S = 1.053, Restrained GooF = 1.053 for all data
REM R1 = 0.0416 for 1942 Fo > 4sig(Fo) and 0.0491 for all 2325 data
REM 124 parameters refined using 2 restraints
END
WGHT      0.0683      0.1222
REM Instructions for potential hydrogen bonds
HTAB N1 O1
EQIV $2 x, -y+3/2, z+1/2
HTAB C1 S1_$2
REM Highest difference peak  0.355,  deepest hole -0.313,  1-sigma level  0.072
Q1    1   0.9004  0.6450  0.2028  11.00000  0.05    0.35
Q2    1   0.6273  0.5802  0.4207  11.00000  0.05    0.29
Q3    1   0.4620  0.6047  0.1820  11.00000  0.05    0.24
Q4    1   0.5404  0.6323  0.2812  11.00000  0.05    0.24
Q5    1   0.3880  0.6297  0.0922  11.00000  0.05    0.23
Q6    1   0.8618  0.5754  0.2547  11.00000  0.05    0.23
Q7    1   0.8402  0.5622  0.3642  11.00000  0.05    0.22
Q8    1   1.0000  0.5000  0.5000  10.50000  0.05    0.22
Q9    1   0.9206  0.6027  0.4509  11.00000  0.05    0.22
Q10   1   0.8478  0.5445  0.2305  11.00000  0.05    0.22
Q11   1   0.3206  0.6381  0.0351  11.00000  0.05    0.21
Q12   1   0.2947  0.5829  0.1007  11.00000  0.05    0.20
Q13   1   0.4388  0.5987  0.2811  11.00000  0.05    0.18
Q14   1   0.6478  0.5938  0.2907  11.00000  0.05    0.18
Q15   1   0.4942  0.7519  0.0655  11.00000  0.05    0.18
Q16   1   0.8836  0.5492  0.1254  11.00000  0.05    0.17
Q17   1   0.3066  0.5867 -0.0324  11.00000  0.05    0.17
Q18   1   0.5629  0.6147  0.4912  11.00000  0.05    0.16
Q19   1   0.9994  0.6143  0.4630  11.00000  0.05    0.16
Q20   1   0.5410  0.6693  0.0203  11.00000  0.05    0.16
;
_shelx_res_checksum     24456
