# Supplementary material for: Crystal structure of N,N′-[(ethane-1,2-di­yl)bis­(aza­nediylcarbono­thio­yl)]bis­(benzamide)
Source: Acta Crystallogr E Crystallogr Commun. 2019 Apr 18;75(Pt 5):642–5. doi: 10.1107/S205698901900495X (PMC6505593; doi:10.1107/S205698901900495X)
Supplement: Supplementary file 2 [file e-75-00642-Isup2.hkl]

data_I                                                                          
_shelx_title ' exp_91_a.res in P2(1)/c'                                         
_shelx_refln_list_code          4                                               
_shelx_F_calc_maximum      158.46                                               
_exptl_crystal_F_000       404.00                                               
_reflns_d_resolution_high  0.7102                                               
                                                                                
loop_                                                                           
 _space_group_symop_operation_xyz                                               
 'x, y, z'                                                                      
 '-x, y+1/2, -z+1/2'                                                            
 '-x, -y, -z'                                                                   
 'x, -y-1/2, z-1/2'                                                             
                                                                                
_cell_length_a    11.2250                                                       
_cell_length_b     7.2547                                                       
_cell_length_c    11.1397                                                       
_cell_angle_alpha  90.000                                                       
_cell_angle_beta  100.978                                                       
_cell_angle_gamma  90.000                                                       
                                                                                
_shelx_F_squared_multiplier     1.000                                           
                                                                                
loop_                                                                           
 _refln_index_h                                                                 
 _refln_index_k                                                                 
 _refln_index_l                                                                 
 _refln_F_squared_calc                                                          
 _refln_F_squared_meas                                                          
 _refln_F_squared_sigma                                                         
 _refln_observed_status                                                         
   3   0   0        386.48        393.30        20.30 o                         
   4   0   0       1452.71       1553.98        79.59 o                         
   5   0   0        218.81        250.85        13.24 o                         
   6   0   0        115.61         79.93         3.23 o                         
   8   0   0        170.04        165.65         5.23 o                         
   9   0   0          3.31          3.27         0.42 o                         
  10   0   0        335.36        315.21         9.59 o                         
  11   0   0        253.79        259.06         9.86 o                         
  12   0   0         62.06         71.96         3.15 o                         
  13   0   0        237.30        290.22        11.11 o                         
   3   1   0        705.65        763.28        22.68 o                         
   4   1   0         66.00         82.32         2.27 o                         
   5   1   0       1167.73       1313.51        30.20 o                         
   6   1   0        277.69        289.57         6.83 o                         
   7   1   0        101.30         95.20         2.45 o                         
   8   1   0        201.96        195.27         4.67 o                         
   9   1   0         35.47         34.68         1.21 o                         
  10   1   0         12.42         13.10         0.58 o                         
  11   1   0         64.13         61.67         1.73 o                         
  12   1   0          1.69          2.25         0.33 o                         
  13   1   0          0.50          0.80         0.62 o                         
   0   2   0       6509.71       6792.84       245.82 o                         
   1   2   0       2219.01       2332.04        84.34 o                         
   2   2   0        132.34        137.86         5.09 o                         
   3   2   0         57.28         65.98         2.16 o                         
   4   2   0        118.19        116.23         3.14 o                         
   5   2   0        588.99        569.92        13.28 o                         
   6   2   0        630.45        587.57        15.16 o                         
   7   2   0         44.70         33.94         1.04 o                         
   8   2   0          0.44          0.55         0.32 o                         
   9   2   0          3.46          4.01         0.32 o                         
  10   2   0        227.85        218.77         6.00 o                         
  11   2   0        155.56        149.33         4.23 o                         
  12   2   0        121.48        130.63         3.81 o                         
  13   2   0         16.47         15.74         2.19 o                         
  14   2   0         11.57         17.90         2.33 o                         
   1   3   0        211.12        217.30         5.81 o                         
   2   3   0       1407.66       1509.25        54.25 o                         
   3   3   0        639.50        670.17        24.55 o                         
   4   3   0        204.22        200.96        10.09 o                         
   5   3   0        500.33        530.22        13.71 o                         
   6   3   0         11.43          8.64         0.42 o                         
   7   3   0         54.45         51.91         1.56 o                         
   8   3   0         37.79         36.57         2.28 o                         
   9   3   0        282.76        279.10         7.37 o                         
  10   3   0          2.80          2.93         0.67 o                         
  11   3   0         25.42         25.60         1.17 o                         
  12   3   0         25.26         27.20         1.40 o                         
  13   3   0          9.16         10.18         1.34 o                         
  14   3   0         62.91         69.87         5.11 o                         
   0   4   0       3776.67       4500.02       163.24 o                         
   1   4   0       1135.57       1288.24        37.98 o                         
   2   4   0         14.85         13.63         0.70 o                         
   3   4   0         52.68         54.49         3.34 o                         
   4   4   0         11.43         10.47         0.78 o                         
   5   4   0        300.88        281.21         8.67 o                         
   6   4   0        499.15        470.38        12.15 o                         
   7   4   0        142.05        144.03         3.94 o                         
   8   4   0         46.81         42.29         1.71 o                         
   9   4   0         33.22         32.74         1.28 o                         
  10   4   0         19.03         19.84         1.28 o                         
  11   4   0         95.31         99.99         3.73 o                         
  12   4   0         35.58         39.03         2.82 o                         
  13   4   0         28.77         32.67         2.25 o                         
  14   4   0         11.29         13.19         2.46 o                         
   1   5   0          1.53          2.80         0.55 o                         
   2   5   0        306.12        320.47        12.55 o                         
   3   5   0         80.71         79.24         6.49 o                         
   4   5   0         75.00         58.34         2.69 o                         
   5   5   0         51.09         48.77         2.30 o                         
   6   5   0        247.22        237.42         7.59 o                         
   7   5   0        209.91        196.64         8.85 o                         
   8   5   0        328.34        325.48        11.55 o                         
   9   5   0        104.46        104.34         3.87 o                         
  10   5   0          1.89          1.43         0.39 o                         
  11   5   0         12.23         13.74         1.26 o                         
  12   5   0         22.03         19.37         1.80 o                         
  13   5   0         32.76         33.58         4.23 o                         
   0   6   0         91.77         95.56         5.59 o                         
   1   6   0         25.28         23.06         1.35 o                         
   2   6   0        140.54        139.34         5.56 o                         
   3   6   0          1.23          3.24         1.15 o                         
   4   6   0         79.56         93.12         4.19 o                         
   5   6   0         33.82         31.30         2.81 o                         
   6   6   0         30.81         31.86         1.68 o                         
   7   6   0         50.36         52.04         3.11 o                         
   8   6   0          5.69          6.47         0.85 o                         
   9   6   0         27.23         27.28         1.97 o                         
  10   6   0          3.55          2.12         0.86 o                         
  11   6   0          8.68         10.61         1.52 o                         
   1   7   0          1.69          0.52         0.62 o                         
   2   7   0          7.58          8.33         0.89 o                         
   3   7   0         21.71         25.33         2.33 o                         
   4   7   0         12.13         13.48         2.35 o                         
   5   7   0         17.76         14.53         2.03 o                         
   6   7   0          0.06         -0.01         0.95 o                         
   7   7   0         39.91         45.71         2.20 o                         
   8   7   0        137.26        148.44         5.15 o                         
   9   7   0          0.35          0.63         0.94 o                         
  10   7   0         16.42         22.63         3.00 o                         
   0   8   0         21.68         22.82         2.09 o                         
   1   8   0         10.79          8.23         1.90 o                         
   2   8   0         28.16         30.95         2.65 o                         
   3   8   0          1.63          1.58         1.15 o                         
   4   8   0          0.75          0.02         0.90 o                         
   5   8   0          4.38          5.95         1.16 o                         
   6   8   0          4.77          5.98         1.51 o                         
   7   8   0          0.00          0.59         2.14 o                         
   8   8   0          0.67          2.14         1.77 o                         
   9   8   0          0.76         -0.32         2.14 o                         
   1   9   0          0.23         -1.07         1.23 o                         
   2   9   0          0.02          1.63         1.42 o                         
   3   9   0          8.93         12.44         1.95 o                         
   4   9   0          0.85          1.93         1.47 o                         
 -13   1   1         79.83         86.02         2.33 o                         
 -12   1   1          0.26          0.04         0.33 o                         
 -11   1   1          0.91          0.64         0.34 o                         
 -10   1   1         14.07         13.55         1.25 o                         
  -9   1   1       2148.04       2106.13        48.36 o                         
  -8   1   1          5.70          7.62         0.47 o                         
  -7   1   1         31.67         39.44         1.16 o                         
  -6   1   1        139.90        146.97         5.13 o                         
  -5   1   1        102.51         82.87         2.91 o                         
  -4   1   1        465.13        467.22        17.19 o                         
  -3   1   1       3695.86       3885.31       140.43 o                         
  -2   1   1       6149.90       6255.39      3400.89 o                         
   1   1   1        339.78        375.95        20.46 o                         
   2   1   1       1853.72       1924.70        60.55 o                         
   3   1   1       1456.19       1467.44        33.71 o                         
   4   1   1       2375.75       2507.70        64.23 o                         
   5   1   1       3431.55       3956.00       101.06 o                         
   6   1   1        496.24        519.63        10.33 o                         
   7   1   1        353.88        333.40         7.06 o                         
   8   1   1        542.86        519.67        13.99 o                         
   9   1   1        277.33        257.82         6.15 o                         
  10   1   1         40.45         38.35         1.14 o                         
  11   1   1         24.36         22.03         1.14 o                         
  12   1   1        139.32        137.36         4.61 o                         
  13   1   1         35.55         33.91         1.60 o                         
 -14   2   1        130.42        161.15         6.68 o                         
 -13   2   1         63.41         74.92         2.87 o                         
 -12   2   1          8.37         11.83         0.80 o                         
 -11   2   1         18.62         21.45         0.93 o                         
 -10   2   1         12.78         13.76         1.57 o                         
  -9   2   1        464.68        472.08        12.51 o                         
  -8   2   1          2.64          5.13         0.64 o                         
  -7   2   1         54.77         45.52         2.72 o                         
  -6   2   1         86.82         80.33         4.79 o                         
  -5   2   1         29.30         22.47         1.77 o                         
  -4   2   1          8.63         12.04         1.15 o                         
  -3   2   1        201.15        249.48        13.30 o                         
  -2   2   1         22.36         38.15         2.19 o                         
  -1   2   1       9671.53       9585.77       489.07 o                         
   0   2   1      25109.72      26681.54       962.12 o                         
   1   2   1        531.38        524.08        26.97 o                         
   2   2   1        733.47        816.13        29.76 o                         
   3   2   1         96.92        113.08         3.61 o                         
   4   2   1        396.26        378.80        11.40 o                         
   5   2   1        391.66        447.37        10.45 o                         
   6   2   1          0.67          0.49         0.23 o                         
   7   2   1         43.72         59.84         1.98 o                         
   8   2   1         76.80         80.27         2.16 o                         
   9   2   1         35.30         35.94         1.05 o                         
  10   2   1        204.33        183.91         5.10 o                         
  11   2   1         13.30         16.05         1.02 o                         
  12   2   1          0.60          0.98         0.46 o                         
  13   2   1         69.81         83.95         3.83 o                         
  14   2   1          7.79         11.08         2.09 o                         
 -14   3   1         11.94         13.28         1.98 o                         
 -13   3   1         26.05         28.87         2.37 o                         
 -12   3   1         49.22         50.58         2.71 o                         
 -11   3   1         36.30         35.64         1.48 o                         
 -10   3   1         85.72         84.05         2.61 o                         
  -9   3   1          4.77          3.74         0.44 o                         
  -8   3   1       1485.59       1442.91        43.61 o                         
  -7   3   1         42.05         42.52         1.70 o                         
  -6   3   1        123.45        125.97         3.48 o                         
  -5   3   1         46.90         53.76         1.65 o                         
  -4   3   1       1018.57        981.17        29.05 o                         
  -3   3   1        325.80        301.83        15.76 o                         
  -2   3   1        437.01        464.98        18.20 o                         
  -1   3   1        315.37        333.79        10.03 o                         
   0   3   1        364.73        379.48        11.38 o                         
   1   3   1        328.73        314.90        11.57 o                         
   2   3   1       1161.79       1264.37        64.76 o                         
   3   3   1        726.46        728.22        33.84 o                         
   4   3   1         48.81         64.61         2.79 o                         
   5   3   1        624.74        651.10        24.97 o                         
   6   3   1        394.27        396.54        10.54 o                         
   7   3   1          4.19          2.99         0.40 o                         
   8   3   1        134.98        128.74         3.71 o                         
   9   3   1        251.53        255.10         7.15 o                         
  10   3   1          5.29          4.94         0.54 o                         
  11   3   1          0.10          0.74         0.51 o                         
  12   3   1         11.04         11.35         1.22 o                         
  13   3   1         84.89         89.68         4.18 o                         
  14   3   1         30.68         33.65         3.42 o                         
 -14   4   1          9.64         12.47         1.70 o                         
 -13   4   1          0.57          0.08         0.92 o                         
 -12   4   1         43.59         46.57         2.36 o                         
 -11   4   1         68.55         66.69         2.78 o                         
 -10   4   1         18.92         16.36         0.97 o                         
  -9   4   1         54.63         53.38         2.03 o                         
  -8   4   1         36.91         38.27         1.32 o                         
  -7   4   1         62.15         59.07         1.85 o                         
  -6   4   1         96.07        101.20         2.91 o                         
  -5   4   1        227.49        225.13         6.13 o                         
  -4   4   1          0.68          2.43         0.56 o                         
  -3   4   1        214.56        190.36        17.13 o                         
  -2   4   1       1103.39       1101.26        40.03 o                         
  -1   4   1        444.72        412.77        12.48 o                         
   0   4   1       1985.00       2024.12        59.67 o                         
   1   4   1         77.25         88.65         2.97 o                         
   2   4   1          2.93          2.43         0.48 o                         
   3   4   1        259.00        263.40         9.93 o                         
   4   4   1         61.76         59.15         3.38 o                         
   5   4   1         45.20         50.39         2.40 o                         
   6   4   1        115.91        118.70         4.00 o                         
   7   4   1         15.10         18.19         1.24 o                         
   8   4   1         37.97         34.38         1.37 o                         
   9   4   1          0.05          0.46         0.45 o                         
  10   4   1        185.61        182.74         8.82 o                         
  11   4   1         21.03         20.66         2.96 o                         
  12   4   1         17.90         27.75         4.37 o                         
  13   4   1         15.58         14.31         1.49 o                         
  14   4   1         16.51         11.82         2.46 o                         
 -13   5   1          6.78          9.75         1.41 o                         
 -12   5   1          0.23          0.28         0.76 o                         
 -11   5   1          3.13          3.23         0.84 o                         
 -10   5   1         67.04         66.59         8.33 o                         
  -9   5   1         43.78         44.33         2.10 o                         
  -8   5   1        215.26        213.77         7.97 o                         
  -7   5   1        321.38        299.57         9.45 o                         
  -6   5   1         16.98         16.08         0.82 o                         
  -5   5   1         81.23         81.21         2.88 o                         
  -4   5   1         82.31         75.65         4.49 o                         
  -3   5   1        114.51        104.21         6.62 o                         
  -2   5   1         37.89         44.86         3.66 o                         
  -1   5   1        105.39        105.43         3.51 o                         
   0   5   1        151.88        153.16         5.41 o                         
   1   5   1         68.37         74.91         2.64 o                         
   2   5   1        145.68        146.84         7.16 o                         
   3   5   1         36.32         29.39         1.55 o                         
   4   5   1          0.43          1.28         0.94 o                         
   5   5   1        218.33        225.08         8.83 o                         
   6   5   1         18.21         16.34         1.28 o                         
   7   5   1         18.20         19.49         1.32 o                         
   8   5   1        109.59        113.50         3.49 o                         
   9   5   1          4.64          3.61         0.60 o                         
  10   5   1          0.78          0.96         0.48 o                         
  11   5   1          0.75          1.23         0.72 o                         
  12   5   1          0.13          0.49         1.00 o                         
  13   5   1         20.68         24.88         2.57 o                         
 -11   6   1         66.04         67.73         3.00 o                         
 -10   6   1         12.84         10.77         1.40 o                         
  -9   6   1         17.27         16.20         0.96 o                         
  -8   6   1          1.44          1.38         0.58 o                         
  -7   6   1         24.33         24.38         1.42 o                         
  -6   6   1        118.39        116.97         4.23 o                         
  -5   6   1         68.51         63.15         2.51 o                         
  -4   6   1          9.34          8.37         0.95 o                         
  -3   6   1         83.03         88.71         5.42 o                         
  -2   6   1         10.39          8.05         0.99 o                         
  -1   6   1        756.87        779.33        26.13 o                         
   0   6   1         16.64         21.41         1.15 o                         
   1   6   1         17.50         21.52         1.28 o                         
   2   6   1          2.84          4.15         0.61 o                         
   3   6   1         40.71         41.75         1.75 o                         
   4   6   1         28.60         28.89         2.76 o                         
   5   6   1         16.29         16.08         1.98 o                         
   6   6   1         77.92         77.68         3.64 o                         
   7   6   1          8.38          9.09         0.95 o                         
   8   6   1          1.89          2.58         0.65 o                         
   9   6   1          0.99          0.93         0.56 o                         
  10   6   1          0.02          0.20         0.80 o                         
  11   6   1         39.16         41.63         2.69 o                         
 -10   7   1          0.86          1.52         1.79 o                         
  -9   7   1          1.51          2.26         1.07 o                         
  -8   7   1         58.33         57.84         3.29 o                         
  -7   7   1        207.97        199.96         6.78 o                         
  -6   7   1          4.56          4.86         1.12 o                         
  -5   7   1          6.47          9.01         0.98 o                         
  -4   7   1          0.73          1.55         1.18 o                         
  -3   7   1          2.24          4.95         1.52 o                         
  -2   7   1         19.47         16.16         1.87 o                         
  -1   7   1          9.49         10.83         1.01 o                         
   0   7   1          6.69          8.08         1.83 o                         
   1   7   1          2.81          3.20         0.69 o                         
   2   7   1          1.18          0.54         0.59 o                         
   3   7   1         11.73         12.74         0.94 o                         
   4   7   1         14.08         15.65         3.16 o                         
   5   7   1          0.70          1.18         1.26 o                         
   6   7   1         70.87         67.67         5.03 o                         
   7   7   1        109.91        118.28         4.32 o                         
   8   7   1          0.70          1.24         0.72 o                         
   9   7   1         14.63         11.38         2.38 o                         
  -9   8   1         12.86          9.42         2.59 o                         
  -8   8   1          2.18          1.93         1.95 o                         
  -7   8   1          5.78          4.68         2.03 o                         
  -6   8   1         18.62         22.03         1.54 o                         
  -5   8   1          3.20          3.63         0.90 o                         
  -4   8   1          6.71          5.72         1.50 o                         
  -3   8   1          2.83          3.56         1.28 o                         
  -2   8   1        167.38        152.78         8.91 o                         
  -1   8   1          4.50          5.38         1.26 o                         
   0   8   1          1.28         -0.28         0.96 o                         
   1   8   1          0.75          1.34         0.76 o                         
   2   8   1          2.37          2.59         0.74 o                         
   3   8   1          5.90          3.19         1.52 o                         
   4   8   1         15.90         17.60         1.61 o                         
   5   8   1         21.31         24.37         3.41 o                         
   6   8   1         22.09         27.85         3.05 o                         
   7   8   1          3.60          1.71         1.77 o                         
   8   8   1          1.62          1.18         2.03 o                         
  -4   9   1          0.42          0.45         1.50 o                         
  -3   9   1          0.66          1.74         1.47 o                         
  -2   9   1          0.17          0.48         1.23 o                         
  -1   9   1         14.07         14.29         1.85 o                         
   0   9   1          5.12          5.64         1.34 o                         
   1   9   1          0.75          0.18         0.82 o                         
   2   9   1         12.16          7.22         1.63 o                         
   3   9   1          0.86         -0.82         1.04 o                         
   4   9   1          0.28         -1.02         1.47 o                         
 -13   0   2         89.27        100.61         3.51 o                         
 -12   0   2        252.34        271.67         8.56 o                         
 -11   0   2        400.03        403.91        15.16 o                         
 -10   0   2        258.31        263.34         9.98 o                         
  -9   0   2        936.92        943.00        34.72 o                         
  -8   0   2        694.97        718.48        26.12 o                         
  -7   0   2        855.34        830.61        30.45 o                         
  -6   0   2       1976.02       1962.26       100.67 o                         
  -5   0   2       1138.82       1217.26        62.65 o                         
  -4   0   2       1597.81       1799.27        92.27 o                         
  -3   0   2        279.32        346.99        18.16 o                         
  -2   0   2        281.47        339.11        31.19 o                         
  -1   0   2       6240.23       4599.22       234.80 o                         
   0   0   2       6411.73       4145.25       211.66 o                         
   1   0   2       2065.54       2241.46       114.52 o                         
   2   0   2       2354.49       2518.29       230.68 o                         
   3   0   2       1465.31       1616.74        47.89 o                         
   4   0   2       1528.83       1483.17        43.69 o                         
   5   0   2       3260.34       3518.98       103.63 o                         
   6   0   2        943.59        973.39        28.78 o                         
   7   0   2          2.20          2.57         0.32 o                         
   8   0   2          0.31          0.83         0.55 o                         
   9   0   2         93.59        106.95         4.33 o                         
  10   0   2        780.11        651.32        23.74 o                         
  11   0   2         64.21         65.35         4.55 o                         
  12   0   2          0.05         -0.19         1.12 o                         
  13   0   2          1.25          1.82         1.26 o                         
 -14   1   2          6.28          5.32         1.23 o                         
 -13   1   2         14.52         15.05         0.68 o                         
 -12   1   2         27.35         26.37         1.08 o                         
 -11   1   2         35.61         35.52         1.41 o                         
 -10   1   2        108.07        105.65         3.05 o                         
  -9   1   2       1546.60       1523.18        39.23 o                         
  -8   1   2         91.93         86.67         2.96 o                         
  -7   1   2         58.39         61.96         1.90 o                         
  -6   1   2          3.61          2.07         0.51 o                         
  -5   1   2        336.12        338.81        12.76 o                         
  -4   1   2        261.84        269.43        10.18 o                         
  -3   1   2          5.12          6.02         0.61 o                         
  -2   1   2          0.53          0.48         0.17 o                         
  -1   1   2         93.36         76.24         4.12 o                         
   0   1   2        165.85        144.97         2.49 o                         
   1   1   2         23.30         20.14         1.13 o                         
   2   1   2         17.04         30.72         1.42 o                         
   3   1   2        283.85        320.43         6.86 o                         
   4   1   2       2177.39       2398.84        55.03 o                         
   5   1   2        723.76        837.56        21.65 o                         
   6   1   2        154.50        168.92         4.12 o                         
   7   1   2          7.96          7.96         0.52 o                         
   8   1   2        208.97        191.52         5.26 o                         
   9   1   2          7.49          6.22         0.59 o                         
  10   1   2          0.88          1.30         0.64 o                         
  11   1   2          5.10          6.20         1.08 o                         
  12   1   2         19.29         16.56         1.03 o                         
  13   1   2          0.67         -0.30         0.89 o                         
 -14   2   2          1.52          0.16         1.15 o                         
 -13   2   2         30.17         30.35         1.57 o                         
 -12   2   2        110.85        117.56         4.25 o                         
 -11   2   2        292.82        307.57         9.70 o                         
 -10   2   2         30.65         31.10         1.32 o                         
  -9   2   2         81.29         85.95         3.87 o                         
  -8   2   2        199.40        186.51        10.54 o                         
  -7   2   2        692.94        629.08        33.01 o                         
  -6   2   2        479.10        422.46        22.36 o                         
  -5   2   2        547.15        543.13        28.49 o                         
  -4   2   2         15.69         18.27         1.58 o                         
  -3   2   2       1594.65       1619.58        83.28 o                         
  -2   2   2        247.94        250.62        12.73 o                         
  -1   2   2        644.67        601.55        35.46 o                         
   0   2   2       4722.27       4883.32       249.43 o                         
   1   2   2          5.91          6.38         0.59 o                         
   2   2   2         10.79         11.57         0.53 o                         
   3   2   2        832.48        863.43        22.30 o                         
   4   2   2        883.99        865.50        23.44 o                         
   5   2   2        537.49        530.37        12.37 o                         
   6   2   2        291.61        280.27         6.64 o                         
   7   2   2          0.00          0.68         0.33 o                         
   8   2   2         68.38         70.11         2.53 o                         
   9   2   2         43.94         43.18         1.39 o                         
  10   2   2        259.12        243.46         6.64 o                         
  11   2   2         78.51         75.31         2.84 o                         
  12   2   2          2.91          4.04         0.70 o                         
  13   2   2          0.01         -0.87         0.87 o                         
  14   2   2         43.16         51.82         4.41 o                         
 -14   3   2         29.04         30.00         2.86 o                         
 -13   3   2          8.29          8.89         0.92 o                         
 -12   3   2         19.27         17.47         1.24 o                         
 -11   3   2         29.58         30.73         1.42 o                         
 -10   3   2         11.19         11.88         1.79 o                         
  -9   3   2       1651.20       1617.08        59.13 o                         
  -8   3   2         38.45         42.07         2.32 o                         
  -7   3   2        198.91        180.22        10.25 o                         
  -6   3   2         73.19         76.43         4.87 o                         
  -5   3   2         89.32         81.32         5.11 o                         
  -3   3   2          1.78          2.15         0.92 o                         
  -2   3   2        136.79        147.37         7.92 o                         
  -1   3   2         20.29         17.12         1.28 o                         
   0   3   2         93.75        111.19         8.77 o                         
   1   3   2        311.86        316.56        16.56 o                         
   2   3   2          5.49          6.95         1.18 o                         
   3   3   2         20.56         20.52         0.77 o                         
   4   3   2        883.41        954.14        28.51 o                         
   5   3   2        807.06        890.79        26.74 o                         
   6   3   2        279.10        300.18         8.08 o                         
   7   3   2         52.36         47.19         1.46 o                         
   8   3   2        143.03        139.45         3.56 o                         
   9   3   2         77.74         76.69         3.37 o                         
  10   3   2          6.49          5.34         0.43 o                         
  11   3   2          0.24          0.04         0.31 o                         
  12   3   2         29.98         24.72         1.95 o                         
  13   3   2          2.82          1.68         0.89 o                         
  14   3   2         12.94         16.40         2.62 o                         
 -14   4   2         50.74         51.41         3.75 o                         
 -13   4   2          9.74          7.32         0.99 o                         
 -12   4   2         15.77         13.38         0.99 o                         
 -11   4   2         31.20         32.92         3.04 o                         
 -10   4   2          2.65          4.02         0.76 o                         
  -9   4   2        111.59        111.87         4.78 o                         
  -8   4   2          0.51         -0.08         0.48 o                         
  -7   4   2         70.54         70.05         2.59 o                         
  -6   4   2         76.90         71.26         2.20 o                         
  -5   4   2         33.41         34.17         1.75 o                         
  -4   4   2        277.03        291.78        11.06 o                         
  -3   4   2        624.17        715.65        41.97 o                         
  -2   4   2         34.24         29.59         1.58 o                         
  -1   4   2       3817.67       4053.59       186.63 o                         
   0   4   2        142.96        103.80         3.42 o                         
   1   4   2          5.95          7.67         0.62 o                         
   2   4   2         17.13         19.23         1.78 o                         
   3   4   2         70.88         61.85         3.99 o                         
   4   4   2         96.38         99.49         2.86 o                         
   5   4   2          1.17          1.51         0.53 o                         
   6   4   2         10.64          8.48         1.41 o                         
   7   4   2          1.77          1.97         0.48 o                         
   8   4   2         41.63         40.57         1.80 o                         
   9   4   2         72.07         68.83         2.26 o                         
  10   4   2          2.64          1.44         0.56 o                         
  11   4   2         43.55         43.84         1.90 o                         
  12   4   2         34.17         40.05         2.42 o                         
  13   4   2          6.44          6.94         1.17 o                         
 -13   5   2          0.48          0.94         1.05 o                         
 -12   5   2          0.02         -0.48         0.80 o                         
 -11   5   2          3.34          3.25         1.05 o                         
 -10   5   2         97.51        100.01         5.67 o                         
  -9   5   2          0.68          1.42         0.58 o                         
  -8   5   2        353.44        347.87        12.06 o                         
  -7   5   2         35.23         36.73         1.35 o                         
  -6   5   2         34.88         37.41         1.57 o                         
  -5   5   2          0.89          1.51         0.56 o                         
  -4   5   2        123.13        113.19         4.95 o                         
  -3   5   2        147.82        149.49        14.11 o                         
  -2   5   2        203.33        205.65         7.98 o                         
  -1   5   2         59.38         55.84         2.54 o                         
   0   5   2         35.85         31.54         1.34 o                         
   1   5   2        160.89        152.37         4.87 o                         
   2   5   2        218.25        238.20         7.53 o                         
   3   5   2        208.01        186.49         7.34 o                         
   4   5   2         79.29         75.92         2.69 o                         
   5   5   2          7.52          6.73         0.89 o                         
   6   5   2        103.60        101.78         4.68 o                         
   7   5   2         25.94         23.38         1.23 o                         
   8   5   2          1.81          1.52         0.57 o                         
   9   5   2         31.78         30.97         1.77 o                         
  10   5   2          0.82          0.91         0.52 o                         
  11   5   2          3.88          2.75         0.99 o                         
  12   5   2          3.62          4.54         1.17 o                         
  13   5   2         11.31         10.46         1.90 o                         
 -11   6   2          6.23          7.16         1.26 o                         
 -10   6   2          0.68          1.33         1.05 o                         
  -9   6   2         22.91         20.97         1.82 o                         
  -8   6   2          4.97          3.00         0.49 o                         
  -7   6   2          0.17          0.53         0.49 o                         
  -6   6   2         18.91         16.15         1.04 o                         
  -5   6   2          0.60          0.05         0.61 o                         
  -4   6   2          3.13          3.47         0.69 o                         
  -3   6   2        139.14        128.65        14.04 o                         
  -2   6   2        722.38        710.35        26.29 o                         
  -1   6   2        198.12        197.31         7.81 o                         
   0   6   2         97.34         94.37         3.29 o                         
   1   6   2        102.26         97.57         3.42 o                         
   2   6   2         18.06         17.54         1.01 o                         
   3   6   2         23.19         21.83         1.13 o                         
   4   6   2          0.96          0.76         0.57 o                         
   5   6   2          5.18          8.23         1.91 o                         
   6   6   2          6.65          8.92         1.13 o                         
   7   6   2          0.00          0.08         0.74 o                         
   8   6   2          5.39          6.32         0.79 o                         
   9   6   2         35.72         36.58         1.61 o                         
  10   6   2          3.49          3.79         1.16 o                         
  11   6   2          5.43          5.11         1.55 o                         
 -10   7   2          8.67         12.47         2.70 o                         
  -9   7   2         10.58          8.61         1.91 o                         
  -8   7   2         13.19         10.05         1.05 o                         
  -7   7   2          9.41          9.56         1.00 o                         
  -6   7   2          2.76          1.12         0.62 o                         
  -5   7   2         30.37         36.51         2.41 o                         
  -4   7   2         45.80         49.14         2.20 o                         
  -3   7   2        135.46        136.64         5.77 o                         
  -2   7   2         16.81         20.23         2.18 o                         
  -1   7   2         23.83         23.57         1.65 o                         
   0   7   2         56.34         57.97         2.91 o                         
   1   7   2          4.96          5.20         0.72 o                         
   2   7   2        176.61        175.29         5.82 o                         
   3   7   2         22.84         24.75         2.10 o                         
   4   7   2         19.78         19.15         2.43 o                         
   5   7   2          3.91          3.56         1.39 o                         
   6   7   2          5.74          4.46         1.03 o                         
   7   7   2          3.65          2.68         1.03 o                         
   8   7   2         31.45         32.79         1.58 o                         
   9   7   2          5.65          3.16         1.61 o                         
  -9   8   2          0.82          3.53         2.38 o                         
  -8   8   2          1.04          1.02         1.95 o                         
  -7   8   2          0.18          1.61         1.93 o                         
  -6   8   2          0.04          0.81         0.89 o                         
  -5   8   2          0.04          0.25         1.03 o                         
  -4   8   2          2.40          3.67         1.23 o                         
  -3   8   2         37.94         40.15         3.45 o                         
  -2   8   2         74.77         80.09         5.30 o                         
  -1   8   2         49.77         45.56         3.40 o                         
   0   8   2          2.00          2.01         1.12 o                         
   1   8   2          0.09          0.56         0.94 o                         
   2   8   2          3.70          4.23         0.73 o                         
   3   8   2          2.05          0.67         0.61 o                         
   4   8   2          1.08         -0.40         0.93 o                         
   5   8   2          6.33          5.19         1.66 o                         
   6   8   2          0.17         -0.12         1.19 o                         
   7   8   2         17.62         20.54         2.78 o                         
   8   8   2          5.52          4.15         2.01 o                         
  -3   9   2         14.39         15.41         1.68 o                         
  -2   9   2          3.12          1.66         1.31 o                         
  -1   9   2          0.09         -0.16         1.20 o                         
   0   9   2          6.73          9.90         1.55 o                         
   1   9   2          0.97          1.60         0.91 o                         
   2   9   2          0.15          0.19         0.81 o                         
   3   9   2          6.82          6.47         2.11 o                         
   4   9   2          1.47          0.78         1.50 o                         
   1  10   2          2.95          2.86         1.34 o                         
 -14   1   3         59.00         59.58         4.25 o                         
 -13   1   3         24.10         23.41         1.17 o                         
 -12   1   3         28.53         29.00         1.50 o                         
 -11   1   3        278.83        277.94         9.26 o                         
 -10   1   3          5.10          5.84         0.67 o                         
  -9   1   3       2827.34       2855.21       103.86 o                         
  -8   1   3        537.95        542.21        20.34 o                         
  -7   1   3        177.77        179.89         5.88 o                         
  -6   1   3        186.75        188.33         6.09 o                         
  -5   1   3       1571.51       1643.84        59.89 o                         
  -4   1   3        302.12        285.38         8.87 o                         
  -3   1   3        122.13        122.17         6.45 o                         
  -2   1   3        171.80        166.98         5.15 o                         
  -1   1   3       1091.79       1191.31        27.44 o                         
   0   1   3        727.12        755.45        19.51 o                         
   1   1   3       4443.10       4362.37       128.92 o                         
   2   1   3       1483.64       1538.84        39.72 o                         
   3   1   3         27.80         25.91         1.29 o                         
   4   1   3       1085.68       1212.17        25.40 o                         
   5   1   3        358.91        351.04         7.59 o                         
   6   1   3        570.49        564.47        14.76 o                         
   7   1   3         28.19         21.15         0.90 o                         
   8   1   3        180.39        153.63         4.31 o                         
   9   1   3         44.27         37.97         1.72 o                         
  10   1   3         39.74         45.66         3.69 o                         
  11   1   3         37.86         40.04         2.38 o                         
  12   1   3         96.87         89.94         4.32 o                         
  13   1   3         86.58         81.55         4.08 o                         
 -14   2   3          0.46         -0.37         1.31 o                         
 -13   2   3          0.13         -0.84         0.84 o                         
 -12   2   3         52.57         54.07         2.80 o                         
 -11   2   3        130.35        134.14         5.63 o                         
 -10   2   3        311.98        304.06        16.72 o                         
  -9   2   3         74.78         83.19         3.15 o                         
  -8   2   3        219.17        219.12        14.49 o                         
  -7   2   3         38.96         35.14         2.01 o                         
  -6   2   3          9.75          8.15         0.84 o                         
  -5   2   3       1102.73       1122.86        33.36 o                         
  -4   2   3       3113.39       3368.28       122.05 o                         
  -3   2   3        175.74        182.13        10.51 o                         
  -2   2   3          3.03          5.03         0.56 o                         
  -1   2   3         20.30         27.69         1.79 o                         
   0   2   3        163.85        155.86         9.94 o                         
   1   2   3          0.03          0.77         0.23 o                         
   2   2   3         30.00         34.07         1.33 o                         
   3   2   3        312.83        346.25         9.21 o                         
   4   2   3         15.92         14.22         0.61 o                         
   5   2   3        191.17        203.44         4.98 o                         
   6   2   3         82.93         88.22         2.13 o                         
   7   2   3          2.40          2.28         0.29 o                         
   8   2   3         35.49         35.89         1.03 o                         
   9   2   3         92.67         62.59         2.49 o                         
  10   2   3        206.94        177.14         5.01 o                         
  11   2   3          0.02         -0.59         0.59 o                         
  12   2   3          7.38          8.08         1.48 o                         
  13   2   3         15.03         23.30         2.84 o                         
 -14   3   3         35.52         29.03         2.81 o                         
 -13   3   3          1.38          0.24         0.71 o                         
 -12   3   3         65.96         67.30         2.77 o                         
 -11   3   3          7.57          6.95         0.91 o                         
 -10   3   3        512.37        496.32        26.80 o                         
  -9   3   3          0.31          0.19         1.12 o                         
  -8   3   3         51.91         45.64         3.45 o                         
  -7   3   3         25.17         23.05         1.52 o                         
  -6   3   3        358.40        336.29        18.27 o                         
  -5   3   3         86.55         70.84         4.63 o                         
  -4   3   3        389.45        387.04        14.53 o                         
  -3   3   3        661.03        665.49        28.20 o                         
  -2   3   3        277.88        276.90        14.34 o                         
  -1   3   3         42.44         46.87         2.13 o                         
   0   3   3        130.96        125.37         5.08 o                         
   1   3   3        436.99        403.30        15.16 o                         
   2   3   3        314.56        317.23        10.02 o                         
   3   3   3        694.05        699.02        17.73 o                         
   4   3   3        192.49        211.43         6.80 o                         
   5   3   3        475.35        470.22        11.15 o                         
   6   3   3         56.89         55.33         1.69 o                         
   7   3   3        384.46        388.24         9.29 o                         
   8   3   3         57.34         51.47         2.00 o                         
   9   3   3          2.66          2.62         0.53 o                         
  10   3   3          2.24          2.10         0.43 o                         
  11   3   3         45.28         42.30         1.37 o                         
  12   3   3         29.29         25.66         1.87 o                         
  13   3   3          8.57         10.49         2.17 o                         
 -14   4   3          1.84         -0.62         1.26 o                         
 -13   4   3          7.94          9.89         1.16 o                         
 -12   4   3          5.32          5.89         0.83 o                         
 -11   4   3        199.49        206.31         8.87 o                         
 -10   4   3         14.33         14.00         1.01 o                         
  -9   4   3         47.94         51.63         2.13 o                         
  -8   4   3         59.56         60.04         2.38 o                         
  -7   4   3        176.77        173.35        11.28 o                         
  -6   4   3         65.86         67.91         2.94 o                         
  -5   4   3         25.27         22.04         1.01 o                         
  -4   4   3          2.06          3.03         0.44 o                         
  -3   4   3       1042.49       1025.86        37.45 o                         
  -2   4   3          9.09         10.30         1.12 o                         
  -1   4   3         57.50         68.00         4.12 o                         
   0   4   3       1059.21       1185.06        57.92 o                         
   1   4   3        129.57        133.17         4.40 o                         
   2   4   3         33.96         34.33         1.93 o                         
   3   4   3        182.98        195.46         4.79 o                         
   4   4   3        229.39        246.38         6.60 o                         
   5   4   3        209.40        204.71         6.60 o                         
   6   4   3          0.60          0.79         0.49 o                         
   7   4   3         17.21         18.84         0.97 o                         
   8   4   3          0.01          0.04         0.44 o                         
   9   4   3          0.02          0.12         0.50 o                         
  10   4   3         37.23         34.70         1.81 o                         
  11   4   3         13.63         11.83         0.97 o                         
  12   4   3          9.19          6.83         1.16 o                         
 -13   5   3          0.24          0.80         1.58 o                         
 -12   5   3          0.01          0.22         1.06 o                         
 -11   5   3          8.35         13.58         1.03 o                         
 -10   5   3        116.35        111.37         5.62 o                         
  -9   5   3        142.04        157.46         6.44 o                         
  -8   5   3          3.03          3.34         1.01 o                         
  -7   5   3          0.04         -0.07         0.25 o                         
  -6   5   3          0.06          0.18         0.38 o                         
  -5   5   3         24.66         22.02         1.45 o                         
  -4   5   3        201.35        226.13         7.30 o                         
  -3   5   3        293.04        311.72        11.41 o                         
  -2   5   3        149.90        154.39         6.19 o                         
  -1   5   3          0.86          0.46         0.56 o                         
   0   5   3        102.52        107.57         6.03 o                         
   1   5   3         70.61         67.72         3.50 o                         
   2   5   3        154.71        142.45         5.79 o                         
   3   5   3        107.77        108.76         4.17 o                         
   4   5   3        311.52        305.67         7.45 o                         
   5   5   3          0.09          0.35         0.61 o                         
   6   5   3         93.17         90.63         4.86 o                         
   7   5   3         50.29         50.31         2.75 o                         
   8   5   3         39.76         39.32         2.21 o                         
   9   5   3          0.12          0.19         0.55 o                         
  10   5   3          5.58          4.53         0.77 o                         
  11   5   3         15.81         17.63         1.68 o                         
  12   5   3          0.27          1.42         1.31 o                         
 -12   6   3          3.25          3.13         1.69 o                         
 -11   6   3         17.81         14.32         2.53 o                         
 -10   6   3         40.54         43.42         2.77 o                         
  -9   6   3          2.82          3.49         1.27 o                         
  -8   6   3          6.40          6.65         0.39 o                         
  -7   6   3         53.58         57.00         1.88 o                         
  -6   6   3         35.71         35.78         1.39 o                         
  -5   6   3          0.91          0.89         0.57 o                         
  -4   6   3         54.35         59.34         2.43 o                         
  -3   6   3        163.86        166.98         5.62 o                         
  -2   6   3          7.88          6.92         1.34 o                         
  -1   6   3        278.24        258.48        23.13 o                         
   0   6   3        155.44        137.73         5.63 o                         
   1   6   3          5.34          4.71         0.82 o                         
   2   6   3         29.64         29.74         1.80 o                         
   3   6   3         49.54         47.68         2.00 o                         
   4   6   3         61.91         60.07         2.11 o                         
   5   6   3         17.40         17.19         1.24 o                         
   6   6   3         11.02          7.40         1.07 o                         
   7   6   3         98.86         97.31         3.70 o                         
   8   6   3         15.58         15.28         1.05 o                         
   9   6   3         54.19         56.91         3.12 o                         
  10   6   3          0.58          1.69         1.36 o                         
 -11   7   3         36.01         40.04         6.71 o                         
 -10   7   3          1.69          2.43         2.11 o                         
  -9   7   3          0.32          0.54         1.11 o                         
  -8   7   3          7.75          4.21         0.86 o                         
  -7   7   3          1.07          0.55         0.49 o                         
  -6   7   3          5.82          4.00         0.58 o                         
  -5   7   3          7.21          9.26         1.32 o                         
  -4   7   3         30.81         28.48         2.06 o                         
  -3   7   3         24.71         29.29         1.62 o                         
  -2   7   3          7.69          8.35         1.09 o                         
  -1   7   3          1.25          1.01         1.06 o                         
   0   7   3          7.55          9.07         1.27 o                         
   1   7   3          0.68          1.14         1.39 o                         
   2   7   3          3.22          3.28         0.94 o                         
   3   7   3          4.30          2.27         0.54 o                         
   4   7   3          0.87          0.65         0.61 o                         
   5   7   3          6.57          5.50         1.49 o                         
   6   7   3          2.15          4.03         1.32 o                         
   7   7   3          1.31          2.05         1.02 o                         
   8   7   3          8.76          8.36         0.94 o                         
  -8   8   3          0.03          1.07         1.90 o                         
  -7   8   3          5.26          7.67         1.37 o                         
  -6   8   3         15.27         17.63         1.38 o                         
  -5   8   3          3.00          2.96         0.76 o                         
  -4   8   3          4.89          5.31         1.02 o                         
  -3   8   3         18.69         16.97         1.63 o                         
  -2   8   3         35.25         38.81         2.41 o                         
  -1   8   3        122.10        119.46         6.45 o                         
   0   8   3          8.73          8.05         1.27 o                         
   1   8   3         14.26         12.11         1.25 o                         
   2   8   3         16.82         12.95         1.05 o                         
   3   8   3          0.39          1.73         0.70 o                         
   4   8   3          1.42          0.72         0.86 o                         
   5   8   3          0.44          0.49         1.16 o                         
   6   8   3         11.05         11.26         2.19 o                         
  -4   9   3          0.93         -0.37         1.23 o                         
  -3   9   3         12.42         14.87         2.25 o                         
  -2   9   3          3.38          3.08         1.47 o                         
  -1   9   3          0.70          1.23         1.28 o                         
   0   9   3          0.26          0.90         1.00 o                         
   1   9   3         12.15         13.63         1.21 o                         
   2   9   3          7.80          4.72         0.88 o                         
   3   9   3          3.38          2.21         1.10 o                         
   4   9   3         20.08         19.47         2.86 o                         
 -14   0   4        133.61        130.04         8.27 o                         
 -13   0   4          6.53          5.66         0.53 o                         
 -12   0   4         86.13         87.82         3.05 o                         
 -11   0   4        154.89        164.96         5.38 o                         
 -10   0   4        162.15        163.09         5.25 o                         
  -9   0   4         45.69         51.26         2.44 o                         
  -8   0   4        763.41        795.95        29.10 o                         
  -7   0   4        678.34        702.53        25.79 o                         
  -6   0   4         45.13         67.34         2.92 o                         
  -5   0   4       2589.72       3096.97       112.39 o                         
  -4   0   4       3628.53       4133.04       149.00 o                         
  -3   0   4       6433.44       6989.09       252.39 o                         
  -2   0   4        224.09        223.08         8.44 o                         
  -1   0   4       5283.57       5438.12       160.47 o                         
   0   0   4       1017.34       1130.76        41.20 o                         
   1   0   4        864.12        981.83        50.61 o                         
   2   0   4         85.61         70.87         5.67 o                         
   3   0   4        775.37        765.37        22.84 o                         
   4   0   4        248.86        203.41         6.39 o                         
   5   0   4        110.62         94.08         3.13 o                         
   6   0   4        151.46        161.74         5.17 o                         
   7   0   4        369.38        376.28        14.35 o                         
   8   0   4        203.23        173.24         7.07 o                         
   9   0   4         28.15         12.44         1.85 o                         
  10   0   4        362.63        317.59        17.76 o                         
  11   0   4         37.85         34.78         3.13 o                         
  12   0   4          0.14          2.54         1.34 o                         
  13   0   4         18.29         21.62         2.59 o                         
 -14   1   4          5.43          4.36         1.02 o                         
 -13   1   4          4.33          4.28         0.76 o                         
 -12   1   4         37.94         36.16         1.75 o                         
 -11   1   4         42.29         45.93         1.98 o                         
 -10   1   4        151.82        152.56         6.44 o                         
  -9   1   4         82.21         88.00         4.20 o                         
  -8   1   4        137.54        150.30         6.29 o                         
  -7   1   4         85.73         87.02         3.93 o                         
  -6   1   4         19.20         20.68         1.12 o                         
  -5   1   4        210.41        247.78         7.81 o                         
  -4   1   4        163.82        180.74         4.48 o                         
  -3   1   4          2.34          2.34         0.31 o                         
  -2   1   4        106.54        117.90         4.77 o                         
  -1   1   4         56.93         65.19         1.60 o                         
   0   1   4         23.81         29.57         1.03 o                         
   1   1   4        758.01        862.21        25.67 o                         
   2   1   4         20.38         18.86         0.77 o                         
   3   1   4         31.47         35.34         1.06 o                         
   4   1   4         21.63         19.66         0.64 o                         
   5   1   4         25.39         26.82         0.89 o                         
   6   1   4         13.44         17.30         0.75 o                         
   7   1   4         13.62         14.42         0.97 o                         
   8   1   4         62.68         55.99         2.59 o                         
   9   1   4          4.56          4.77         0.74 o                         
  10   1   4          7.38          7.96         0.90 o                         
  11   1   4          6.68          6.75         1.31 o                         
  12   1   4          0.12         -0.95         1.04 o                         
  13   1   4          2.32          0.54         1.42 o                         
 -14   2   4         42.32         42.99         5.03 o                         
 -13   2   4         66.38         71.10         6.57 o                         
 -12   2   4         37.01         39.26         6.66 o                         
 -11   2   4        127.09        137.10         5.91 o                         
 -10   2   4          0.06         -0.27         0.78 o                         
  -9   2   4        138.85        136.32         4.78 o                         
  -8   2   4        317.52        305.30        11.96 o                         
  -7   2   4        301.99        271.88        10.65 o                         
  -6   2   4        223.32        201.24        13.48 o                         
  -5   2   4         13.50         14.25         1.11 o                         
  -4   2   4        414.31        395.49        11.12 o                         
  -3   2   4       1201.38       1243.32        37.11 o                         
  -2   2   4        955.43        948.23        28.47 o                         
  -1   2   4        320.80        303.52         8.09 o                         
   0   2   4        761.40        815.70        24.49 o                         
   1   2   4         39.62         40.02         2.10 o                         
   2   2   4        438.08        405.54         9.73 o                         
   3   2   4        446.68        450.21        11.95 o                         
   4   2   4        257.79        257.36         6.97 o                         
   5   2   4        370.62        351.98         8.34 o                         
   6   2   4          7.27          7.53         0.68 o                         
   7   2   4        259.36        240.64         6.64 o                         
   8   2   4         64.10         69.42         2.74 o                         
   9   2   4         87.40         88.96         3.37 o                         
  10   2   4         64.09         56.12         2.43 o                         
  11   2   4         27.15         27.61         1.58 o                         
  12   2   4          0.83          0.00         0.98 o                         
  13   2   4         20.66         23.27         3.08 o                         
 -14   3   4         16.35         17.39         2.41 o                         
 -13   3   4          1.02         -0.16         0.74 o                         
 -12   3   4          7.18          7.90         1.22 o                         
 -11   3   4          5.58          4.17         1.54 o                         
 -10   3   4        114.34        108.42         7.09 o                         
  -9   3   4        403.06        367.13        20.17 o                         
  -8   3   4         51.64         42.59         3.37 o                         
  -7   3   4         21.51         24.93         2.30 o                         
  -6   3   4        172.75        185.23        10.67 o                         
  -5   3   4        544.22        595.17        21.80 o                         
  -4   3   4         95.79         89.65         3.88 o                         
  -3   3   4         22.82         28.52         1.93 o                         
  -2   3   4        167.88        179.88         9.71 o                         
  -1   3   4        220.35        227.51        11.86 o                         
   0   3   4          0.92          0.43         0.49 o                         
   1   3   4       1506.04       1625.31        56.54 o                         
   2   3   4        176.21        200.68         5.57 o                         
   3   3   4         82.23         91.52         2.81 o                         
   4   3   4         63.05         73.04         1.99 o                         
   5   3   4        168.18        173.98         5.11 o                         
   6   3   4          3.13          3.35         0.56 o                         
   7   3   4          8.73          8.45         0.56 o                         
   8   3   4         18.24         18.98         0.81 o                         
   9   3   4         10.12         10.59         0.77 o                         
  10   3   4         29.83         31.96         1.26 o                         
  11   3   4         10.11         11.72         1.09 o                         
  12   3   4          9.26          9.42         2.17 o                         
  13   3   4         11.05          8.93         2.09 o                         
 -14   4   4          4.78          4.57         1.63 o                         
 -13   4   4         66.67         66.24         2.54 o                         
 -12   4   4         32.14         31.91         1.45 o                         
 -11   4   4         15.30         12.86         1.51 o                         
 -10   4   4        157.45        149.46         9.28 o                         
  -9   4   4        113.83         98.15         6.47 o                         
  -8   4   4         36.58         30.72         3.54 o                         
  -7   4   4        125.47        116.93         7.44 o                         
  -6   4   4        284.60        250.77         9.68 o                         
  -5   4   4        247.23        278.06         8.64 o                         
  -4   4   4        101.85        120.33         4.02 o                         
  -3   4   4          0.32          0.25         0.44 o                         
  -2   4   4         99.12         88.08         3.66 o                         
  -1   4   4          8.29          9.08         0.63 o                         
   0   4   4         12.17          9.25         1.34 o                         
   1   4   4         28.97         33.70         1.59 o                         
   2   4   4        246.00        244.88         6.70 o                         
   3   4   4        176.45        162.91         4.55 o                         
   4   4   4        183.06        164.22         5.28 o                         
   5   4   4         76.39         73.77         2.77 o                         
   6   4   4        191.38        192.90         6.22 o                         
   7   4   4         40.12         40.31         1.86 o                         
   8   4   4         36.87         39.34         1.54 o                         
   9   4   4        221.37        214.22         5.97 o                         
  10   4   4          0.30          1.02         0.65 o                         
  11   4   4          0.00          0.59         1.69 o                         
  12   4   4          0.78          3.29         1.82 o                         
 -13   5   4         10.10          9.55         2.30 o                         
 -12   5   4        137.18        131.86         6.69 o                         
 -11   5   4          6.04          8.74         1.62 o                         
 -10   5   4         48.48         48.32         3.80 o                         
  -9   5   4        101.91         97.10         3.81 o                         
  -8   5   4          1.57          2.51         0.71 o                         
  -7   5   4          3.55          4.98         0.79 o                         
  -6   5   4        152.00        154.34         5.04 o                         
  -5   5   4         87.16         88.14         3.43 o                         
  -4   5   4         16.93         17.59         1.91 o                         
  -3   5   4         11.32          7.94         1.40 o                         
  -2   5   4          0.16         -0.58         0.63 o                         
  -1   5   4         36.20         40.40         1.54 o                         
   0   5   4         21.91         23.55         1.22 o                         
   1   5   4         67.18         61.17         2.40 o                         
   2   5   4         99.34        102.51         4.88 o                         
   3   5   4         38.93         33.86         1.32 o                         
   4   5   4          0.08          0.41         0.48 o                         
   5   5   4        304.34        308.67         8.27 o                         
   6   5   4         17.56         15.99         2.66 o                         
   7   5   4         24.15         24.50         1.66 o                         
   8   5   4         41.27         40.17         2.12 o                         
   9   5   4         28.05         26.11         1.25 o                         
  10   5   4         13.57         14.18         1.69 o                         
 -12   6   4         32.94         35.18         3.72 o                         
 -11   6   4         18.13         20.81         2.73 o                         
 -10   6   4         16.45         20.67         2.27 o                         
  -9   6   4         14.60         16.35         1.64 o                         
  -8   6   4          3.33          4.87         0.94 o                         
  -7   6   4         19.75         21.49         0.95 o                         
  -6   6   4         19.42         21.06         2.16 o                         
  -5   6   4          1.90          1.50         0.53 o                         
  -4   6   4          5.88          4.31         0.62 o                         
  -3   6   4         19.18         17.05         1.06 o                         
  -2   6   4          0.21          0.76         0.57 o                         
  -1   6   4        115.28        117.69         3.62 o                         
   0   6   4         58.26         54.84         2.58 o                         
   1   6   4          0.62          1.36         0.51 o                         
   2   6   4         25.37         26.01         1.36 o                         
   3   6   4         18.21         18.97         2.30 o                         
   4   6   4         31.91         35.99         1.53 o                         
   5   6   4          6.35          7.52         1.17 o                         
   6   6   4         40.20         37.60         2.30 o                         
   7   6   4         65.76         63.08         3.66 o                         
   8   6   4         63.74         68.27         2.61 o                         
   9   6   4         12.96         14.99         1.57 o                         
 -10   7   4         70.26         82.80         6.82 o                         
  -9   7   4          1.56          0.96         1.12 o                         
  -8   7   4          7.15          4.57         1.10 o                         
  -7   7   4         31.71         34.59         1.55 o                         
  -6   7   4          8.17          8.34         0.77 o                         
  -5   7   4          2.02          2.23         0.63 o                         
  -4   7   4          5.64          4.28         0.70 o                         
  -3   7   4         33.91         33.29         1.51 o                         
  -2   7   4          0.96          0.22         0.66 o                         
  -1   7   4          3.75          4.11         0.95 o                         
   0   7   4         57.27         58.07         3.39 o                         
   1   7   4         14.62         15.93         1.03 o                         
   2   7   4          7.11          6.56         1.12 o                         
   3   7   4         73.05         65.88         4.33 o                         
   4   7   4         87.96         87.08         3.59 o                         
   5   7   4          5.36          4.63         2.09 o                         
   6   7   4         69.61         82.55         5.18 o                         
   7   7   4         15.50         19.23         2.57 o                         
   8   7   4         30.02         21.45         2.57 o                         
  -7   8   4          3.61          2.80         1.15 o                         
  -6   8   4          0.83          1.16         0.87 o                         
  -5   8   4          8.08          7.99         1.49 o                         
  -4   8   4          6.57          7.12         1.18 o                         
  -3   8   4         17.03         13.10         1.07 o                         
  -2   8   4         73.55         84.39         3.31 o                         
  -1   8   4          0.37          0.00         0.67 o                         
   0   8   4          0.01         -0.37         0.66 o                         
   1   8   4          4.10          3.12         0.73 o                         
   2   8   4          0.37          0.47         0.69 o                         
   3   8   4          0.79          1.16         0.68 o                         
   4   8   4          1.34          0.76         0.75 o                         
   5   8   4          0.10         -0.17         1.11 o                         
   6   8   4         18.89         17.15         2.54 o                         
  -5   9   4          0.42          1.28         1.71 o                         
  -4   9   4          2.60          2.33         1.69 o                         
  -3   9   4         16.74         18.68         1.63 o                         
  -2   9   4          0.44          1.01         0.95 o                         
  -1   9   4         18.06         24.09         1.46 o                         
   0   9   4          4.78          4.49         0.91 o                         
   1   9   4          0.46          0.67         0.75 o                         
   2   9   4          0.06          0.70         0.73 o                         
   3   9   4          0.58          3.18         1.82 o                         
   4   9   4          2.14          6.05         2.17 o                         
 -14   1   5         37.76         45.82         5.16 o                         
 -13   1   5         46.40         51.17         3.57 o                         
 -12   1   5        123.29        119.09         4.19 o                         
 -11   1   5         82.98         79.96         3.09 o                         
 -10   1   5          2.97          2.86         0.68 o                         
  -9   1   5        149.35        141.18         6.65 o                         
  -8   1   5          0.85          0.17         0.50 o                         
  -7   1   5        171.50        161.27         4.62 o                         
  -6   1   5        834.28        836.25        19.72 o                         
  -5   1   5       1340.81       1449.19        33.78 o                         
  -4   1   5        934.16        987.26        29.36 o                         
  -3   1   5        297.13        344.68        10.47 o                         
  -2   1   5        212.74        219.03         4.85 o                         
  -1   1   5        380.77        394.68         8.49 o                         
   0   1   5          0.22          5.32         1.11 o                         
   1   1   5       2097.75       2205.42        64.59 o                         
   2   1   5        210.25        214.58         7.33 o                         
   3   1   5         15.88         21.75         1.57 o                         
   4   1   5        546.25        539.47        12.62 o                         
   5   1   5       1422.62       1393.17        27.03 o                         
   6   1   5        230.86        227.21         5.01 o                         
   7   1   5        156.56        154.13         4.01 o                         
   8   1   5          9.43          7.80         0.89 o                         
   9   1   5         37.02         30.82         1.72 o                         
  10   1   5         70.87         64.40         2.74 o                         
  11   1   5         55.16         53.47         3.10 o                         
  12   1   5          5.79          6.29         1.32 o                         
  13   1   5          7.15         11.10         2.38 o                         
 -15   2   5          2.00          2.27         1.58 o                         
 -14   2   5         58.32         61.45         5.14 o                         
 -13   2   5         14.22         14.99         1.38 o                         
 -12   2   5         16.88         15.12         1.52 o                         
 -11   2   5         19.74         14.11         1.42 o                         
 -10   2   5          0.02          0.21         0.78 o                         
  -9   2   5          0.15          0.07         0.64 o                         
  -8   2   5        121.82        110.32         4.04 o                         
  -7   2   5        164.43        171.88         7.16 o                         
  -6   2   5        169.87        175.43        15.89 o                         
  -5   2   5        549.35        607.35        14.25 o                         
  -4   2   5         32.26         36.58         1.41 o                         
  -3   2   5        969.45       1042.68        31.00 o                         
  -2   2   5         31.49         32.93         1.11 o                         
  -1   2   5        230.76        246.13         6.00 o                         
   0   2   5       1149.72       1269.63        32.74 o                         
   1   2   5        453.35        503.31        13.28 o                         
   2   2   5         48.73         43.45         1.36 o                         
   3   2   5          6.89         10.77         0.74 o                         
   4   2   5         11.54         13.46         0.76 o                         
   5   2   5        169.53        171.67         3.59 o                         
   6   2   5        809.73        785.56        17.96 o                         
   7   2   5        177.95        181.44         5.23 o                         
   8   2   5        144.07        130.46         4.69 o                         
   9   2   5         41.61         34.93         2.73 o                         
  10   2   5          8.48          5.45         0.90 o                         
  11   2   5         15.24         12.95         1.20 o                         
  12   2   5          2.72          4.92         1.29 o                         
  13   2   5         11.05         11.08         2.41 o                         
 -14   3   5          0.11         -0.24         1.50 o                         
 -13   3   5         14.13         16.88         2.30 o                         
 -12   3   5        170.52        177.98        10.70 o                         
 -11   3   5         68.02         67.64         3.56 o                         
 -10   3   5         83.36         80.01         5.70 o                         
  -9   3   5        210.30        196.41        11.58 o                         
  -8   3   5          7.54          9.63         1.63 o                         
  -7   3   5        115.10         91.76         5.91 o                         
  -6   3   5        293.72        274.78        12.89 o                         
  -5   3   5        289.03        254.50         8.10 o                         
  -4   3   5         78.95         78.48         2.88 o                         
  -3   3   5          4.67          4.90         0.90 o                         
  -2   3   5        103.81         92.42         7.38 o                         
  -1   3   5        293.60        270.01        10.46 o                         
   0   3   5        518.41        533.34        16.39 o                         
   1   3   5          0.99          0.48         0.35 o                         
   2   3   5        249.38        258.48         6.40 o                         
   3   3   5          1.37          1.13         0.35 o                         
   4   3   5          0.03          0.36         0.42 o                         
   5   3   5        191.65        179.49         5.15 o                         
   6   3   5        190.50        185.18         4.78 o                         
   7   3   5          5.08          5.92         0.59 o                         
   8   3   5         93.96         86.00         2.11 o                         
   9   3   5          8.93          7.63         0.96 o                         
  10   3   5         58.35         59.70         2.83 o                         
  11   3   5         37.96         42.65         3.92 o                         
  12   3   5          4.95          4.79         2.03 o                         
 -13   4   5          4.33          4.63         1.26 o                         
 -12   4   5          4.72          4.32         1.02 o                         
 -11   4   5          6.43          4.04         1.63 o                         
 -10   4   5          7.63          5.11         1.63 o                         
  -9   4   5         22.87         25.33         2.65 o                         
  -8   4   5        176.00        152.16         9.23 o                         
  -7   4   5         29.21         23.56         1.76 o                         
  -6   4   5          3.43          3.68         0.50 o                         
  -5   4   5         31.44         31.59         2.86 o                         
  -4   4   5        441.55        429.80        14.70 o                         
  -3   4   5         85.98         89.14         3.20 o                         
  -2   4   5         96.40         86.86         6.16 o                         
  -1   4   5         68.07         61.90         3.96 o                         
   0   4   5         17.82         21.36         2.20 o                         
   1   4   5          5.21          4.87         0.93 o                         
   2   4   5         93.50         88.58         4.38 o                         
   3   4   5         92.67         96.78         3.03 o                         
   4   4   5          0.05          0.32         0.36 o                         
   5   4   5        103.81        106.34         3.21 o                         
   6   4   5         17.79         17.10         1.04 o                         
   7   4   5        559.92        552.96        14.80 o                         
   8   4   5          2.69          2.69         0.59 o                         
   9   4   5          7.62          8.63         0.70 o                         
  10   4   5          5.12          4.34         1.35 o                         
  11   4   5          2.63          1.26         1.82 o                         
 -13   5   5          0.17         -0.44         1.17 o                         
 -12   5   5          4.87          5.78         1.47 o                         
 -11   5   5         32.28         37.46         3.87 o                         
 -10   5   5        223.79        213.83        11.61 o                         
  -9   5   5          1.53          1.08         0.78 o                         
  -8   5   5         28.21         26.76         1.81 o                         
  -7   5   5         23.86         28.37         1.28 o                         
  -6   5   5         33.18         34.32         3.19 o                         
  -5   5   5          1.98          3.76         0.75 o                         
  -4   5   5          0.56          0.92         0.51 o                         
  -3   5   5          0.45          0.64         0.57 o                         
  -2   5   5         24.37         26.23         2.40 o                         
  -1   5   5         86.29         82.69         3.10 o                         
   0   5   5        415.23        447.70        12.10 o                         
   1   5   5          0.23          1.34         0.52 o                         
   2   5   5          1.45          2.15         0.43 o                         
   3   5   5        124.70        115.74         3.10 o                         
   4   5   5         15.60         16.86         0.81 o                         
   5   5   5         23.16         24.55         1.08 o                         
   6   5   5         23.67         24.32         1.52 o                         
   7   5   5         11.88         14.37         1.24 o                         
   8   5   5         21.60         21.70         1.21 o                         
   9   5   5          0.07         -0.02         0.74 o                         
  10   5   5          1.66         -0.96         2.01 o                         
 -12   6   5          8.99          8.37         2.27 o                         
 -11   6   5         34.86         21.94         2.86 o                         
 -10   6   5         20.64         22.29         1.78 o                         
  -9   6   5         65.26         61.43         4.26 o                         
  -8   6   5          8.90          8.97         1.19 o                         
  -7   6   5         34.84         33.04         2.38 o                         
  -6   6   5         39.29         34.90         2.54 o                         
  -5   6   5         69.48         80.51         3.79 o                         
  -4   6   5         39.66         42.74         2.22 o                         
  -3   6   5         78.92         94.63         3.49 o                         
  -2   6   5          0.51         -0.04         0.56 o                         
  -1   6   5         12.22         11.03         0.80 o                         
   0   6   5         31.59         33.81         1.35 o                         
   1   6   5          3.74          4.20         0.58 o                         
   2   6   5         39.64         36.64         1.54 o                         
   3   6   5         55.26         55.59         1.83 o                         
   4   6   5         35.55         36.09         1.89 o                         
   5   6   5          2.95          3.48         0.50 o                         
   6   6   5        130.25        128.63         4.77 o                         
   7   6   5         48.08         49.05         2.86 o                         
   8   6   5          4.36          4.29         1.00 o                         
 -10   7   5         13.89         26.35         3.88 o                         
  -9   7   5         12.35         11.32         1.43 o                         
  -8   7   5          1.70          2.49         1.03 o                         
  -7   7   5          0.14          0.68         0.77 o                         
  -6   7   5          6.03          3.66         0.76 o                         
  -5   7   5          0.01          0.48         0.63 o                         
  -4   7   5          0.16         -0.13         0.63 o                         
  -3   7   5          1.21          1.38         0.72 o                         
  -2   7   5         30.24         31.50         1.75 o                         
  -1   7   5         39.01         43.58         1.66 o                         
   0   7   5         20.79         23.03         1.15 o                         
   1   7   5          9.12         12.17         0.85 o                         
   2   7   5          0.38          0.24         0.58 o                         
   3   7   5          0.09          0.78         0.60 o                         
   4   7   5          4.68          6.32         0.68 o                         
   5   7   5         15.67         13.75         0.84 o                         
   6   7   5          0.26          1.84         0.90 o                         
   7   7   5          6.16          7.99         2.05 o                         
  -7   8   5          2.08          1.71         1.20 o                         
  -6   8   5          8.49          9.72         1.13 o                         
  -5   8   5          9.81         12.87         1.52 o                         
  -4   8   5          0.05          0.42         0.69 o                         
  -3   8   5         26.78         29.32         2.92 o                         
  -2   8   5          0.03         -0.19         0.71 o                         
  -1   8   5          9.30          6.37         0.85 o                         
   0   8   5          1.62          2.67         0.68 o                         
   1   8   5          8.26         11.85         0.93 o                         
   2   8   5         23.88         26.30         1.30 o                         
   3   8   5          7.63          7.92         0.89 o                         
   4   8   5         10.50          9.97         1.37 o                         
   5   8   5          0.97          1.97         1.35 o                         
   6   8   5          1.69          2.00         1.30 o                         
  -5   9   5          0.47          0.27         1.90 o                         
  -4   9   5         12.36         16.08         2.59 o                         
  -3   9   5          0.71          2.28         1.33 o                         
  -2   9   5          9.06         12.77         1.28 o                         
  -1   9   5          2.53          4.15         1.97 o                         
   0   9   5          0.26          0.66         1.75 o                         
   1   9   5          0.81         -0.02         0.82 o                         
 -14   0   6        246.81        280.51        16.48 o                         
 -13   0   6         25.96         27.10         3.24 o                         
 -12   0   6          0.44          0.69         0.40 o                         
 -11   0   6         79.64         77.09         2.77 o                         
 -10   0   6        287.92        276.47        11.00 o                         
  -9   0   6        240.77        264.76         8.51 o                         
  -8   0   6        657.53        623.77        23.18 o                         
  -7   0   6        346.71        351.70        13.40 o                         
  -6   0   6          8.09         15.14         3.61 o                         
  -5   0   6          5.81          1.56         0.51 o                         
  -4   0   6        330.09        289.17        11.02 o                         
  -3   0   6        556.85        573.13        21.26 o                         
  -2   0   6         50.20         41.54         1.71 o                         
  -1   0   6        152.16        177.17         5.74 o                         
   0   0   6        737.16        920.81        27.66 o                         
   1   0   6        648.91        663.91        54.29 o                         
   2   0   6       1591.63       1587.78        57.69 o                         
   3   0   6        416.14        409.90        15.37 o                         
   4   0   6         41.08         50.81         1.65 o                         
   5   0   6       1982.90       1989.40        59.95 o                         
   6   0   6        791.61        743.21        22.64 o                         
   7   0   6        565.87        536.16        16.52 o                         
   8   0   6        337.66        317.13        12.46 o                         
   9   0   6         15.59         12.76         1.37 o                         
  10   0   6         19.64         24.23         1.87 o                         
  11   0   6          0.83          0.27         1.47 o                         
  12   0   6         28.42         20.92         2.81 o                         
 -14   1   6          9.56         15.47         1.90 o                         
 -13   1   6         34.25         38.58         4.24 o                         
 -12   1   6         61.19         66.25         2.40 o                         
 -11   1   6          2.06          1.19         0.73 o                         
 -10   1   6          6.31          6.69         0.91 o                         
  -9   1   6          6.05          2.59         1.11 o                         
  -8   1   6         51.92         49.72         1.72 o                         
  -7   1   6          3.09          2.37         0.38 o                         
  -6   1   6          2.01          0.93         0.35 o                         
  -5   1   6          9.24         12.04         0.65 o                         
  -4   1   6          5.56          6.30         0.87 o                         
  -3   1   6          0.66         -0.03         0.26 o                         
  -2   1   6         10.00          9.02         0.47 o                         
  -1   1   6         46.68         56.07         1.52 o                         
   0   1   6        572.25        677.55        15.86 o                         
   1   1   6        308.41        361.94         9.62 o                         
   2   1   6          1.23          0.07         0.49 o                         
   3   1   6          2.55          2.31         0.39 o                         
   4   1   6          4.75          4.59         0.38 o                         
   5   1   6        551.79        551.66        10.28 o                         
   6   1   6          0.04          0.83         0.39 o                         
   7   1   6         61.83         58.22         1.64 o                         
   8   1   6          0.44          0.94         0.52 o                         
   9   1   6         13.22         12.07         1.14 o                         
  10   1   6          3.50          5.30         0.91 o                         
  11   1   6          5.95          5.97         1.02 o                         
  12   1   6          0.64          1.59         1.52 o                         
  13   1   6         82.74         84.72         6.66 o                         
 -14   2   6         76.01         85.34         6.61 o                         
 -13   2   6         27.37         30.98         2.85 o                         
 -12   2   6          4.21          4.67         0.89 o                         
 -11   2   6          4.01          3.55         0.80 o                         
 -10   2   6        133.44        115.01         5.31 o                         
  -9   2   6        163.12        152.73         4.66 o                         
  -8   2   6        422.72        423.89        11.52 o                         
  -7   2   6        164.11        138.02         4.88 o                         
  -6   2   6          0.44          0.39         0.24 o                         
  -5   2   6          3.62          4.17         0.41 o                         
  -4   2   6        906.42        831.07        24.75 o                         
  -3   2   6        354.98        343.11         8.25 o                         
  -2   2   6         23.70         19.80         0.82 o                         
  -1   2   6        150.04        145.88         3.75 o                         
   0   2   6         46.73         41.78         1.48 o                         
   1   2   6        286.12        262.74         6.41 o                         
   2   2   6        472.24        470.30        10.12 o                         
   3   2   6        393.74        396.13        10.69 o                         
   4   2   6         55.09         56.64         1.88 o                         
   5   2   6         67.72         70.52         2.82 o                         
   6   2   6          0.80          1.78         0.43 o                         
   7   2   6        499.01        490.74        11.67 o                         
   8   2   6         88.66         91.26         3.05 o                         
   9   2   6         18.04         20.71         1.45 o                         
  10   2   6          1.95          0.83         0.83 o                         
  11   2   6          6.74          5.61         1.15 o                         
  12   2   6          3.56          2.17         1.29 o                         
 -14   3   6          2.75          4.25         1.69 o                         
 -13   3   6         43.27         49.20         4.07 o                         
 -12   3   6        130.19        136.03         8.56 o                         
 -11   3   6         16.78         13.18         1.55 o                         
 -10   3   6          4.18          1.86         0.91 o                         
  -9   3   6         80.91         65.19         3.52 o                         
  -8   3   6         73.19         65.24         3.43 o                         
  -7   3   6         35.73         29.71         3.37 o                         
  -6   3   6         41.33         34.19         1.67 o                         
  -5   3   6         65.65         63.69         2.54 o                         
  -4   3   6        100.51         93.77         4.08 o                         
  -3   3   6         12.16          8.86         1.13 o                         
  -2   3   6        125.50        118.68         4.14 o                         
  -1   3   6         43.64         50.34         2.53 o                         
   0   3   6        215.75        269.13         8.48 o                         
   1   3   6         70.42         87.10         2.74 o                         
   2   3   6         45.27         51.64         1.65 o                         
   3   3   6          7.31          8.90         0.63 o                         
   4   3   6         61.96         64.64         2.24 o                         
   5   3   6        757.71        786.80        18.55 o                         
   6   3   6         62.25         57.99         1.66 o                         
   7   3   6         49.44         48.57         1.46 o                         
   8   3   6          0.73         -0.09         0.64 o                         
   9   3   6          8.45          8.42         1.09 o                         
  10   3   6         24.57         28.34         1.79 o                         
  11   3   6          0.10          0.26         0.82 o                         
 -13   4   6         20.45         24.40         2.97 o                         
 -12   4   6         22.01         22.41         2.05 o                         
 -11   4   6         25.67         15.76         2.51 o                         
 -10   4   6          3.31          4.65         1.77 o                         
  -9   4   6        124.55        104.09         6.96 o                         
  -8   4   6         10.56         12.06         1.90 o                         
  -7   4   6         12.09         10.06         1.61 o                         
  -6   4   6         41.78         35.51         1.79 o                         
  -5   4   6        110.63        111.91         3.97 o                         
  -4   4   6        231.69        214.24         8.56 o                         
  -3   4   6        309.12        289.19         9.17 o                         
  -2   4   6        135.03        129.49         4.42 o                         
  -1   4   6        230.00        223.69        12.81 o                         
   0   4   6        192.20        201.77         6.76 o                         
   1   4   6         44.86         49.44         1.83 o                         
   2   4   6         24.50         23.73         1.17 o                         
   3   4   6         47.85         54.99         2.13 o                         
   4   4   6         69.95         76.32         2.58 o                         
   5   4   6        433.91        438.90        11.47 o                         
   6   4   6        111.71        112.07         4.03 o                         
   7   4   6          8.11          8.33         0.89 o                         
   8   4   6         12.52         13.30         0.71 o                         
   9   4   6         22.10         20.91         3.71 o                         
  10   4   6         22.38         19.17         1.81 o                         
 -13   5   6          0.07         -0.71         1.36 o                         
 -12   5   6         42.76         43.98         4.31 o                         
 -11   5   6         14.75         13.97         1.42 o                         
 -10   5   6          0.02          1.35         1.07 o                         
  -9   5   6         31.26         27.97         2.88 o                         
  -8   5   6          0.07          0.43         0.92 o                         
  -7   5   6         67.56         60.94         4.02 o                         
  -6   5   6        162.01        142.95         6.24 o                         
  -5   5   6         46.67         40.02         1.75 o                         
  -4   5   6         15.66         13.94         1.11 o                         
  -3   5   6         11.04         11.81         1.07 o                         
  -2   5   6        344.18        348.25        14.32 o                         
  -1   5   6         25.73         24.13         1.44 o                         
   0   5   6         98.95         95.63         3.69 o                         
   1   5   6          0.82          0.80         0.69 o                         
   2   5   6          5.29          5.28         0.71 o                         
   3   5   6          1.58          1.95         0.47 o                         
   4   5   6         44.05         42.81         2.11 o                         
   5   5   6         32.36         34.80         1.29 o                         
   6   5   6         53.13         53.74         2.45 o                         
   7   5   6          4.85          5.06         0.80 o                         
   8   5   6          0.58         -0.16         0.78 o                         
   9   5   6          2.45          2.73         1.12 o                         
 -11   6   6          2.23          2.68         1.71 o                         
 -10   6   6          0.13          0.28         0.78 o                         
  -9   6   6         20.14         23.25         2.86 o                         
  -8   6   6          4.39          3.09         1.00 o                         
  -7   6   6          3.35          3.28         0.55 o                         
  -6   6   6         16.67         15.57         1.03 o                         
  -5   6   6        108.44        112.07         4.01 o                         
  -4   6   6         24.11         20.77         2.34 o                         
  -3   6   6         71.15         82.18         3.79 o                         
  -2   6   6        128.23        135.50         4.28 o                         
  -1   6   6          1.25          0.92         0.72 o                         
   0   6   6          6.70          6.41         0.74 o                         
   1   6   6          0.76          1.05         0.61 o                         
   2   6   6          9.20         11.70         1.02 o                         
   3   6   6          1.06          1.78         0.49 o                         
   4   6   6          2.24          2.49         0.54 o                         
   5   6   6         30.91         30.52         1.24 o                         
   6   6   6         24.06         22.64         1.41 o                         
   7   6   6         86.84         84.70         4.26 o                         
   8   6   6          8.77          8.72         1.93 o                         
  -9   7   6          3.18          5.72         1.44 o                         
  -8   7   6          4.96          4.25         0.99 o                         
  -7   7   6         15.52         18.39         1.99 o                         
  -6   7   6         57.04         59.49         4.12 o                         
  -5   7   6         15.68         16.77         2.14 o                         
  -4   7   6          5.42          6.91         1.33 o                         
  -3   7   6          9.39          9.45         0.96 o                         
  -2   7   6         21.54         25.64         1.55 o                         
  -1   7   6         84.74         97.62         2.97 o                         
   0   7   6         67.36         69.53         2.30 o                         
   1   7   6         13.76         11.88         0.85 o                         
   2   7   6         12.56         13.04         0.98 o                         
   3   7   6          4.89          2.99         0.63 o                         
   4   7   6         12.84         13.54         0.88 o                         
   5   7   6          1.31          0.90         0.85 o                         
   6   7   6          0.50          0.78         1.23 o                         
   7   7   6          1.08          0.64         1.09 o                         
  -7   8   6          0.19          2.70         1.55 o                         
  -6   8   6          6.45          5.24         1.61 o                         
  -5   8   6          7.35          6.17         1.29 o                         
  -4   8   6          1.93          1.37         0.69 o                         
  -3   8   6         18.36         19.41         1.63 o                         
  -2   8   6         22.03         25.00         1.33 o                         
  -1   8   6          2.15          1.84         0.70 o                         
   0   8   6          7.88          5.97         0.86 o                         
   1   8   6          0.19          1.13         0.64 o                         
   2   8   6          0.61          1.39         0.66 o                         
   3   8   6          5.56          7.84         1.38 o                         
   4   8   6          1.22         -0.16         1.33 o                         
   5   8   6         11.41          8.93         2.11 o                         
   6   8   6         18.41         16.75         2.02 o                         
  -2   9   6         29.05         27.49         6.71 o                         
  -1   9   6         26.91         29.88         2.15 o                         
   0   9   6         15.17         19.15         2.89 o                         
 -14   1   7          0.34          0.79         1.17 o                         
 -13   1   7        104.77        105.08         5.32 o                         
 -12   1   7        416.98        438.34        12.04 o                         
 -11   1   7         83.12         81.46         3.26 o                         
 -10   1   7         23.53         29.87         1.66 o                         
  -9   1   7        146.16        125.28         3.95 o                         
  -8   1   7        216.25        220.38         6.22 o                         
  -7   1   7        370.77        375.16        10.07 o                         
  -6   1   7        279.72        266.88         7.45 o                         
  -5   1   7         49.02         46.92         1.88 o                         
  -4   1   7         67.92         63.27         2.39 o                         
  -3   1   7        402.43        405.76         8.89 o                         
  -2   1   7       1017.90        975.18        19.21 o                         
  -1   1   7       1157.34       1187.79        25.10 o                         
   1   1   7         77.94         88.59         2.75 o                         
   2   1   7         26.87         33.46         1.40 o                         
   3   1   7          9.42          9.53         0.55 o                         
   4   1   7          0.30          0.42         0.34 o                         
   5   1   7        907.32        894.85        16.56 o                         
   6   1   7         75.08         70.49         1.92 o                         
   7   1   7          9.45          8.39         0.52 o                         
   8   1   7          8.31          6.55         0.68 o                         
   9   1   7         45.37         41.47         2.19 o                         
  10   1   7        192.84        209.14         7.26 o                         
  11   1   7         21.32         17.78         2.37 o                         
  12   1   7          1.18         -0.47         1.32 o                         
 -14   2   7         57.86         71.01         4.13 o                         
 -13   2   7         12.67         12.03         1.57 o                         
 -12   2   7          1.73          0.04         0.80 o                         
 -11   2   7          9.93         13.88         1.41 o                         
 -10   2   7         71.24         67.43         2.88 o                         
  -9   2   7          1.47          0.29         0.67 o                         
  -8   2   7        135.44        118.32         3.81 o                         
  -7   2   7          2.37          2.89         0.66 o                         
  -6   2   7         10.83          9.95         0.79 o                         
  -5   2   7         25.40         23.68         1.14 o                         
  -4   2   7        582.40        546.48        14.37 o                         
  -3   2   7         75.69         71.63         2.10 o                         
  -2   2   7          0.49          0.47         0.36 o                         
  -1   2   7        481.47        525.09        11.38 o                         
   0   2   7          0.08          1.32         0.43 o                         
   1   2   7          1.23          2.33         0.43 o                         
   2   2   7        170.66        192.60         5.17 o                         
   3   2   7        109.89        103.66         3.67 o                         
   4   2   7        274.22        281.83        11.70 o                         
   5   2   7       1521.30       1588.81        44.15 o                         
   6   2   7         22.43         22.88         0.77 o                         
   7   2   7        116.32        118.73         4.05 o                         
   8   2   7          1.31          1.21         0.63 o                         
   9   2   7          8.97          8.72         1.13 o                         
  10   2   7         67.53         72.32         3.22 o                         
  11   2   7         12.90         12.01         1.93 o                         
 -14   3   7          5.26          8.13         2.17 o                         
 -13   3   7         33.37         32.40         3.34 o                         
 -12   3   7         23.25         19.40         3.38 o                         
 -11   3   7         44.35         44.75         3.60 o                         
 -10   3   7         16.75         18.19         1.38 o                         
  -9   3   7         20.87         24.22         2.15 o                         
  -8   3   7          0.01          0.80         0.70 o                         
  -7   3   7        133.46        111.20         4.60 o                         
  -6   3   7        367.82        342.81        12.60 o                         
  -5   3   7        104.11         92.63         4.11 o                         
  -4   3   7          1.37          0.71         0.50 o                         
  -3   3   7         59.68         58.42         1.82 o                         
  -2   3   7        544.18        532.62        12.70 o                         
  -1   3   7         79.58         69.20         2.31 o                         
   0   3   7        515.89        533.88        12.69 o                         
   1   3   7         16.87         15.44         0.67 o                         
   2   3   7         21.69         20.55         0.79 o                         
   3   3   7          3.48          2.97         0.46 o                         
   4   3   7        487.59        511.26        12.28 o                         
   5   3   7          5.63          6.46         0.73 o                         
   6   3   7         50.00         47.81         1.37 o                         
   7   3   7          0.16          0.17         0.60 o                         
   8   3   7         24.35         21.93         1.02 o                         
   9   3   7         23.45         25.87         1.76 o                         
  10   3   7          0.43          0.21         0.93 o                         
  11   3   7         76.89         79.79         4.16 o                         
 -13   4   7          2.37          4.65         1.90 o                         
 -12   4   7          0.00         -0.12         1.01 o                         
 -11   4   7          8.64         10.13         1.73 o                         
 -10   4   7         44.67         38.10         2.54 o                         
  -9   4   7          7.61          7.98         1.27 o                         
  -8   4   7         40.15         35.21         2.37 o                         
  -7   4   7         55.58         43.47         1.86 o                         
  -6   4   7         55.42         53.56         4.92 o                         
  -5   4   7          4.70          3.70         0.68 o                         
  -4   4   7        430.60        413.99        12.96 o                         
  -3   4   7        135.02        129.97         4.68 o                         
  -2   4   7        137.00        139.74         4.83 o                         
  -1   4   7          0.14         -0.39         0.75 o                         
   0   4   7         29.74         32.44         1.73 o                         
   1   4   7        125.99        125.61         3.85 o                         
   2   4   7         88.98         93.45         3.47 o                         
   3   4   7         10.54         12.62         0.92 o                         
   4   4   7          4.19          4.94         0.77 o                         
   5   4   7         29.83         30.18         1.56 o                         
   6   4   7         11.64          9.93         0.76 o                         
   7   4   7        134.41        132.23         3.35 o                         
   8   4   7         29.81         27.87         1.50 o                         
   9   4   7          4.35          1.29         1.16 o                         
  10   4   7          7.87          9.58         1.85 o                         
 -12   5   7          1.82          1.38         1.26 o                         
 -11   5   7          0.54          0.56         0.74 o                         
 -10   5   7         11.86         10.20         1.23 o                         
  -9   5   7         46.17         39.40         2.64 o                         
  -8   5   7          1.38          1.02         0.73 o                         
  -7   5   7         17.28         14.66         1.46 o                         
  -6   5   7         75.35         70.20         3.39 o                         
  -5   5   7        130.98        123.20         4.56 o                         
  -4   5   7          6.12          6.98         0.94 o                         
  -3   5   7         51.19         44.54         1.86 o                         
  -2   5   7         32.52         32.04         2.59 o                         
  -1   5   7         47.00         49.65         1.94 o                         
   0   5   7        114.92        129.14         4.77 o                         
   1   5   7         21.73         23.14         1.54 o                         
   2   5   7         17.50         22.31         1.97 o                         
   3   5   7         74.95         78.66         3.66 o                         
   4   5   7        123.88        124.48         3.39 o                         
   5   5   7          0.19          0.36         0.41 o                         
   6   5   7          1.01          0.82         0.80 o                         
   7   5   7          0.36          0.05         0.72 o                         
   8   5   7          0.21         -0.61         1.02 o                         
   9   5   7          8.68          7.73         2.62 o                         
 -10   6   7          2.77          3.52         1.15 o                         
  -9   6   7         38.63         33.22         2.83 o                         
  -8   6   7          2.26          1.19         0.68 o                         
  -7   6   7          0.32         -0.03         0.44 o                         
  -6   6   7         10.64          7.08         0.86 o                         
  -5   6   7         27.12         28.46         2.51 o                         
  -4   6   7         26.42         25.23         1.48 o                         
  -3   6   7        167.43        168.74         9.64 o                         
  -2   6   7          0.03          0.28         0.68 o                         
  -1   6   7         36.98         36.57         1.72 o                         
   0   6   7         19.39         21.05         1.99 o                         
   1   6   7         46.73         49.19         2.03 o                         
   2   6   7         45.24         44.82         2.69 o                         
   3   6   7          1.96          2.46         0.58 o                         
   4   6   7         26.19         23.44         1.09 o                         
   5   6   7        138.22        141.82         4.53 o                         
   6   6   7          2.03          3.75         0.98 o                         
   7   6   7         17.51         19.17         1.58 o                         
   8   6   7         11.76         11.48         2.35 o                         
  -9   7   7          0.66          1.50         1.39 o                         
  -8   7   7          5.84          6.15         1.69 o                         
  -7   7   7          6.44          8.25         1.28 o                         
  -6   7   7          0.70          0.97         0.87 o                         
  -5   7   7          1.50          1.50         0.71 o                         
  -4   7   7          8.56          8.01         1.44 o                         
  -3   7   7         41.63         48.30         2.12 o                         
  -2   7   7        124.74        128.75         3.89 o                         
  -1   7   7          4.79          5.63         0.78 o                         
   0   7   7          7.94          9.71         0.88 o                         
   1   7   7          1.47          2.68         0.78 o                         
   2   7   7          2.99          1.93         0.65 o                         
   3   7   7         26.38         27.65         1.37 o                         
   4   7   7          0.94          1.03         0.87 o                         
   5   7   7          3.61          4.67         1.45 o                         
   6   7   7          0.10         -0.55         1.28 o                         
   7   7   7          0.88          0.54         1.74 o                         
  -7   8   7          4.99          5.08         1.61 o                         
  -6   8   7          5.46          3.02         1.50 o                         
  -5   8   7         24.51         26.83         2.92 o                         
  -4   8   7          0.69         -0.79         0.86 o                         
  -3   8   7          6.08          5.10         0.99 o                         
  -2   8   7         36.86         38.76         1.72 o                         
  -1   8   7          0.54          0.09         0.69 o                         
   0   8   7          0.50          0.27         0.74 o                         
   1   8   7          1.81          2.11         0.79 o                         
   2   8   7          3.47          2.47         1.58 o                         
   3   8   7         10.26         12.94         2.41 o                         
   4   8   7          3.85          3.08         2.17 o                         
   5   8   7         14.26         17.20         3.21 o                         
  -1   9   7          4.17          1.91         1.87 o                         
 -14   0   8         79.54         90.10         7.01 o                         
 -13   0   8         20.16         28.12         3.50 o                         
 -12   0   8          0.95          0.35         1.55 o                         
 -11   0   8         26.43         33.20         2.01 o                         
 -10   0   8        286.03        299.01        11.88 o                         
  -9   0   8          3.81          8.61         0.88 o                         
  -8   0   8        305.04        321.49        10.32 o                         
  -7   0   8         26.92         30.74         2.88 o                         
  -6   0   8        124.81        130.15         8.45 o                         
  -5   0   8         60.81         62.95         4.28 o                         
  -4   0   8       4125.58       4048.63       119.98 o                         
  -3   0   8         95.82         91.53         3.38 o                         
  -2   0   8         34.11         37.24         1.74 o                         
  -1   0   8        173.50        183.36         6.11 o                         
   0   0   8        465.65        472.54        13.46 o                         
   1   0   8        111.47         84.17         3.44 o                         
   2   0   8         90.85         94.19         5.75 o                         
   3   0   8        233.87        236.37        12.95 o                         
   4   0   8       1040.88       1039.54        31.45 o                         
   5   0   8        350.21        355.15        13.33 o                         
   6   0   8          3.50          3.66         0.88 o                         
   7   0   8        412.37        384.60        12.03 o                         
   8   0   8         14.79         14.94         1.09 o                         
   9   0   8         71.50         74.50         3.98 o                         
  10   0   8         34.07         40.69         2.78 o                         
  11   0   8         27.45         23.11         3.26 o                         
 -14   1   8          0.66          2.10         1.39 o                         
 -13   1   8          0.36          0.68         1.15 o                         
 -12   1   8          9.77         10.69         1.10 o                         
 -11   1   8          2.97          3.53         0.80 o                         
 -10   1   8         30.04         28.38         1.22 o                         
  -9   1   8         71.21         64.44         2.77 o                         
  -8   1   8         14.97         14.68         1.11 o                         
  -7   1   8         95.91        104.21         3.31 o                         
  -6   1   8         10.64          9.97         0.87 o                         
  -5   1   8         29.69         30.10         2.49 o                         
  -4   1   8        159.95        152.35         4.88 o                         
  -3   1   8        317.27        320.06         7.18 o                         
  -2   1   8         42.35         41.74         1.34 o                         
  -1   1   8        142.65        157.27         3.78 o                         
   0   1   8          1.60          2.96         0.43 o                         
   1   1   8         90.60         84.35         2.72 o                         
   2   1   8         30.99         29.82         2.37 o                         
   3   1   8         36.93         36.50         1.48 o                         
   4   1   8        208.57        203.99         4.72 o                         
   5   1   8          6.28          6.99         0.47 o                         
   6   1   8          5.20          6.43         0.54 o                         
   7   1   8         19.09         18.88         1.16 o                         
   8   1   8          7.49          7.63         0.58 o                         
   9   1   8         11.44         12.52         1.30 o                         
  10   1   8         86.48         94.22         3.96 o                         
  11   1   8          0.38          0.21         1.19 o                         
 -14   2   8         42.16         49.90         2.69 o                         
 -13   2   8          3.48          5.91         1.48 o                         
 -12   2   8          0.37          0.08         0.79 o                         
 -11   2   8         50.95         53.78         2.51 o                         
 -10   2   8        121.90        122.78         4.60 o                         
  -9   2   8         97.73         95.32         3.78 o                         
  -8   2   8         24.81         25.17         1.17 o                         
  -7   2   8          6.64          5.06         0.55 o                         
  -6   2   8         66.86         64.60         2.18 o                         
  -5   2   8        151.63        149.30         5.00 o                         
  -4   2   8        626.77        605.24        15.94 o                         
  -3   2   8        492.21        477.03        11.41 o                         
  -2   2   8          0.40          1.19         0.44 o                         
  -1   2   8         30.82         28.84         1.07 o                         
   0   2   8         61.27         58.93         1.89 o                         
   1   2   8        225.43        218.68         6.16 o                         
   2   2   8        254.65        239.11         6.99 o                         
   3   2   8          0.34          0.31         0.63 o                         
   4   2   8          6.88          7.96         0.77 o                         
   5   2   8          1.43          1.15         0.49 o                         
   6   2   8         52.27         53.63         1.36 o                         
   7   2   8        100.24         94.78         2.71 o                         
   8   2   8         78.31         80.73         2.87 o                         
   9   2   8          2.47          1.99         0.98 o                         
  10   2   8          5.67          6.63         1.28 o                         
  11   2   8         18.47         17.62         1.96 o                         
 -13   3   8         35.10         49.52         4.33 o                         
 -12   3   8         30.72         32.16         6.37 o                         
 -11   3   8          0.05          0.35         0.75 o                         
 -10   3   8         13.66         10.37         1.23 o                         
  -9   3   8         33.14         25.81         1.45 o                         
  -8   3   8         20.97         21.89         1.52 o                         
  -7   3   8        137.33        132.98         4.42 o                         
  -6   3   8        114.81        104.31         4.61 o                         
  -5   3   8         51.86         55.24         2.83 o                         
  -4   3   8         94.21         93.41         2.68 o                         
  -3   3   8        129.21        128.62         3.50 o                         
  -2   3   8        638.85        630.01        14.96 o                         
  -1   3   8        181.25        198.86         6.55 o                         
   0   3   8          0.05          0.84         0.57 o                         
   1   3   8         39.62         35.20         1.32 o                         
   2   3   8         10.65          9.46         0.67 o                         
   3   3   8          1.30          1.05         0.48 o                         
   4   3   8         79.76         83.80         2.55 o                         
   5   3   8         18.42         19.18         1.08 o                         
   6   3   8          1.62          2.14         0.37 o                         
   7   3   8         11.23         12.02         0.82 o                         
   8   3   8         40.82         40.84         1.88 o                         
   9   3   8          0.03         -0.38         1.10 o                         
  10   3   8         78.66         90.70         4.71 o                         
 -12   4   8          1.96          0.82         1.11 o                         
 -11   4   8         43.25         41.03         2.28 o                         
 -10   4   8         22.81         25.00         2.10 o                         
  -9   4   8        154.77        119.17         7.05 o                         
  -8   4   8          1.34          0.67         1.34 o                         
  -7   4   8          1.12          0.85         0.52 o                         
  -6   4   8          1.44          0.95         0.60 o                         
  -5   4   8        123.51        126.05         5.93 o                         
  -4   4   8         96.75        103.67         3.87 o                         
  -3   4   8        158.11        152.12         4.65 o                         
  -2   4   8          0.45          0.19         0.62 o                         
  -1   4   8         11.58         11.45         1.53 o                         
   0   4   8         12.51         10.13         0.77 o                         
   1   4   8        112.60        115.47         3.23 o                         
   2   4   8        223.22        214.21         5.51 o                         
   3   4   8          0.42          0.41         0.54 o                         
   4   4   8        247.34        266.48         6.74 o                         
   5   4   8        202.31        202.08         5.25 o                         
   6   4   8         72.96         72.62         2.54 o                         
   7   4   8          3.71          3.76         1.00 o                         
   8   4   8         26.63         28.44         1.60 o                         
   9   4   8          3.99          3.68         2.07 o                         
 -12   5   8         42.07         41.65         4.09 o                         
 -11   5   8          7.91          8.92         1.53 o                         
 -10   5   8          3.77          3.34         1.31 o                         
  -9   5   8         19.07         17.43         1.83 o                         
  -8   5   8          8.73         11.14         1.66 o                         
  -7   5   8         13.44         12.39         1.33 o                         
  -6   5   8         52.39         46.22         2.85 o                         
  -5   5   8         16.87         13.76         1.46 o                         
  -4   5   8         58.55         60.32         2.88 o                         
  -3   5   8         63.81         64.46         2.39 o                         
  -2   5   8        285.34        281.45         9.19 o                         
  -1   5   8         46.05         43.26         2.65 o                         
   0   5   8          4.34          3.09         0.90 o                         
   1   5   8          5.56          3.38         0.72 o                         
   2   5   8         82.97         92.16         4.87 o                         
   3   5   8         17.25         18.08         1.18 o                         
   4   5   8        131.82        129.90         3.98 o                         
   5   5   8         14.60         12.90         0.97 o                         
   6   5   8          0.01          1.30         0.71 o                         
   7   5   8          1.36          0.70         1.95 o                         
   8   5   8         17.41         12.17         2.54 o                         
   9   5   8         32.70         31.49         3.29 o                         
 -10   6   8         13.46         15.68         2.06 o                         
  -9   6   8         27.12         22.71         2.19 o                         
  -8   6   8         17.62         16.64         2.20 o                         
  -7   6   8          2.72          2.12         0.85 o                         
  -6   6   8          0.80          0.22         0.56 o                         
  -5   6   8         12.19         12.85         1.11 o                         
  -4   6   8         17.27         15.80         1.40 o                         
  -3   6   8         26.71         25.14         1.92 o                         
  -2   6   8         39.08         39.83         2.32 o                         
  -1   6   8          3.36          5.19         0.84 o                         
   0   6   8         16.67         17.41         1.51 o                         
   1   6   8         15.10         15.26         1.19 o                         
   2   6   8          0.20          0.13         0.60 o                         
   3   6   8         89.65         86.67         2.65 o                         
   4   6   8          6.69          7.30         0.72 o                         
   5   6   8         24.87         28.37         1.58 o                         
   6   6   8          4.09          4.16         1.34 o                         
   7   6   8          1.68          5.40         1.95 o                         
   8   6   8          3.72          2.38         1.79 o                         
  -9   7   8         10.49         13.30         2.09 o                         
  -8   7   8          6.25         10.89         2.01 o                         
  -7   7   8          5.11          7.95         1.82 o                         
  -6   7   8          5.20          2.25         0.88 o                         
  -5   7   8         14.91          9.98         0.97 o                         
  -4   7   8         16.89         20.38         1.29 o                         
  -3   7   8          0.48         -0.12         0.81 o                         
  -2   7   8          5.01          4.64         0.92 o                         
  -1   7   8         15.01         14.62         1.20 o                         
   0   7   8          5.66          4.46         0.79 o                         
   1   7   8          1.08          0.24         0.77 o                         
   2   7   8          3.23          3.58         0.68 o                         
   3   7   8         20.75         24.00         1.53 o                         
   4   7   8         65.44         68.59         4.15 o                         
   5   7   8         16.99         17.71         2.09 o                         
  -3   8   8          4.44          2.28         1.15 o                         
  -2   8   8          5.86          4.69         1.21 o                         
  -1   8   8          0.33          0.19         1.02 o                         
   0   8   8          0.14          0.16         0.85 o                         
   1   8   8          1.50          3.00         1.90 o                         
 -13   1   9        150.60        171.88         8.08 o                         
 -12   1   9         44.91         45.51         3.22 o                         
 -11   1   9          0.65          1.00         0.70 o                         
 -10   1   9         90.17         79.62         2.71 o                         
  -9   1   9         17.82         20.90         1.79 o                         
  -8   1   9         76.04         80.81         2.88 o                         
  -7   1   9        399.98        411.46        13.76 o                         
  -6   1   9        490.57        481.61        14.84 o                         
  -5   1   9         63.36         65.85         2.67 o                         
  -4   1   9        205.12        218.07         5.55 o                         
  -3   1   9        157.13        150.13         3.69 o                         
  -2   1   9        789.58        754.45        16.27 o                         
  -1   1   9        237.89        249.53         5.75 o                         
   0   1   9        110.51         97.46         2.59 o                         
   1   1   9        256.92        231.47         5.90 o                         
   2   1   9        164.93        155.63         4.62 o                         
   3   1   9        269.43        260.78         6.53 o                         
   4   1   9         28.80         30.65         1.17 o                         
   5   1   9          7.99          8.11         0.52 o                         
   6   1   9         27.83         29.18         1.09 o                         
   7   1   9         15.80         16.50         0.79 o                         
   8   1   9        137.39        129.85         3.68 o                         
   9   1   9          2.22          2.18         0.91 o                         
  10   1   9         62.63         72.17         4.10 o                         
 -13   2   9          0.16         -1.35         1.35 o                         
 -12   2   9         14.11         15.77         1.84 o                         
 -11   2   9          1.45          4.04         0.96 o                         
 -10   2   9         51.45         55.62         4.28 o                         
  -9   2   9         30.32         24.88         1.65 o                         
  -8   2   9         10.78         10.53         0.95 o                         
  -7   2   9          0.74          0.75         0.50 o                         
  -6   2   9         66.14         68.62         2.66 o                         
  -5   2   9        238.20        249.27         6.30 o                         
  -4   2   9       1107.08       1136.56        24.23 o                         
  -3   2   9         69.55         72.18         2.07 o                         
  -2   2   9          8.17          6.04         0.60 o                         
  -1   2   9          8.36          7.50         0.66 o                         
   0   2   9         45.36         47.92         2.44 o                         
   1   2   9        102.48         88.80         2.94 o                         
   2   2   9         59.77         51.24         1.76 o                         
   3   2   9          5.66          9.07         0.71 o                         
   4   2   9        466.87        462.42        12.51 o                         
   5   2   9          5.04          5.14         0.55 o                         
   6   2   9          4.66          3.92         0.38 o                         
   7   2   9         65.57         64.68         1.86 o                         
   8   2   9          0.05          0.86         0.70 o                         
   9   2   9         23.43         23.33         1.81 o                         
  10   2   9          0.32          0.15         1.25 o                         
 -12   3   9        132.53        133.04         5.34 o                         
 -11   3   9          1.59          0.57         0.90 o                         
 -10   3   9         10.72          9.31         1.21 o                         
  -9   3   9         49.28         42.37         1.98 o                         
  -8   3   9        111.32        113.23         3.89 o                         
  -7   3   9         57.79         50.38         2.85 o                         
  -6   3   9         10.98          8.89         1.40 o                         
  -5   3   9         76.57         70.64         2.21 o                         
  -4   3   9        313.31        306.33         8.77 o                         
  -3   3   9          0.15          0.08         0.51 o                         
  -2   3   9        132.72        124.23         3.47 o                         
  -1   3   9        153.58        142.13         4.34 o                         
   0   3   9          3.98          5.17         0.82 o                         
   1   3   9         54.05         55.24         2.32 o                         
   2   3   9        140.95        138.64         3.51 o                         
   3   3   9          0.03         -0.35         0.59 o                         
   4   3   9        139.23        140.18         6.28 o                         
   5   3   9        102.48        112.30         4.29 o                         
   6   3   9          5.01          4.32         0.64 o                         
   7   3   9          0.01         -0.01         0.70 o                         
   8   3   9          0.27         -0.47         0.75 o                         
   9   3   9         96.47        100.72        12.76 o                         
 -12   4   9          0.55          0.78         1.58 o                         
 -11   4   9         61.25         67.83         3.24 o                         
 -10   4   9         16.16         15.28         1.74 o                         
  -9   4   9          7.15          4.67         1.24 o                         
  -8   4   9          2.20          2.76         1.55 o                         
  -7   4   9         16.53         17.51         3.28 o                         
  -6   4   9          0.39          0.18         0.72 o                         
  -5   4   9         22.75         22.53         1.45 o                         
  -4   4   9        135.38        131.10         4.73 o                         
  -3   4   9        115.65        106.93         6.50 o                         
  -2   4   9          0.19         -0.69         0.70 o                         
  -1   4   9         95.44         86.67         3.28 o                         
   0   4   9         19.11         19.18         1.24 o                         
   1   4   9          3.06          3.07         0.66 o                         
   2   4   9        110.05        111.60         3.57 o                         
   3   4   9         63.19         62.90         2.32 o                         
   4   4   9         94.27         99.68         3.39 o                         
   5   4   9          6.14          6.48         0.77 o                         
   6   4   9         52.18         58.22         2.24 o                         
   7   4   9          6.29          4.99         0.91 o                         
   8   4   9         16.85         15.21         1.41 o                         
   9   4   9          3.31          1.39         2.10 o                         
 -11   5   9         31.67         32.21         3.66 o                         
 -10   5   9         13.22          5.81         1.87 o                         
  -9   5   9         10.77          9.73         1.60 o                         
  -8   5   9         21.55         14.52         1.79 o                         
  -7   5   9          6.96          6.99         1.31 o                         
  -6   5   9          5.31          3.36         0.83 o                         
  -5   5   9         17.58         15.83         1.08 o                         
  -4   5   9        131.53        132.88         4.18 o                         
  -3   5   9         44.50         41.94         1.66 o                         
  -2   5   9          4.45          3.68         0.76 o                         
  -1   5   9         11.70         12.34         1.18 o                         
   0   5   9         11.42         10.29         0.84 o                         
   1   5   9         28.14         26.49         1.97 o                         
   2   5   9         11.07         10.05         0.87 o                         
   3   5   9          1.12          1.19         0.66 o                         
   4   5   9         66.73         70.95         3.15 o                         
   5   5   9         22.51         22.80         1.46 o                         
   6   5   9          2.06          1.84         1.02 o                         
   7   5   9          0.19          0.96         1.15 o                         
 -10   6   9         16.84         19.64         2.43 o                         
  -9   6   9         12.14         13.86         2.14 o                         
  -8   6   9          0.54         -0.16         1.05 o                         
  -7   6   9         29.65         30.93         1.88 o                         
  -6   6   9          0.91          1.57         1.16 o                         
  -5   6   9         88.93         89.55         6.21 o                         
  -4   6   9          2.81          3.40         0.72 o                         
  -3   6   9          2.91          1.49         0.68 o                         
  -2   6   9          3.99          5.56         0.86 o                         
  -1   6   9          9.04          9.16         1.02 o                         
   0   6   9         25.97         33.22         2.64 o                         
   1   6   9          0.11          0.69         0.82 o                         
   2   6   9         85.70         87.74         3.18 o                         
   3   6   9          3.61          2.69         0.59 o                         
   4   6   9         11.70         10.62         0.94 o                         
   5   6   9          0.81          1.63         1.31 o                         
  -7   7   9          0.35         -0.43         1.31 o                         
  -6   7   9          5.36          9.26         2.01 o                         
  -5   7   9          2.25          2.43         1.69 o                         
  -4   7   9          3.13          1.27         0.83 o                         
  -3   7   9         32.51         33.21         2.33 o                         
  -2   7   9          3.39          3.03         0.96 o                         
  -1   7   9          0.34         -0.72         0.74 o                         
   0   7   9         13.37         12.81         1.21 o                         
   1   7   9          0.01         -0.63         0.79 o                         
   2   7   9         28.76         27.28         5.76 o                         
   3   7   9         26.91         21.88         3.53 o                         
   4   7   9          0.04         -0.37         2.14 o                         
  -2   8   9          1.35          3.15         1.19 o                         
  -1   8   9          0.98          0.09         1.10 o                         
   0   8   9          6.83          5.83         1.93 o                         
 -12   0  10        128.12        116.77         8.64 o                         
 -11   0  10        136.54        135.60         9.71 o                         
 -10   0  10        209.51        229.77        11.36 o                         
  -9   0  10         18.39         24.10         1.88 o                         
  -8   0  10         20.38         24.75         1.63 o                         
  -7   0  10          0.19         -0.54         1.18 o                         
  -6   0  10        263.89        284.31        11.55 o                         
  -5   0  10        189.84        206.06         6.08 o                         
  -4   0  10        427.42        433.61        12.85 o                         
  -3   0  10        267.65        268.15         7.61 o                         
  -2   0  10         86.51         77.96         2.73 o                         
  -1   0  10        277.43        248.69         7.11 o                         
   0   0  10         63.49         69.25         3.02 o                         
   1   0  10        729.58        631.23        24.79 o                         
   2   0  10         55.27         55.69         3.07 o                         
   3   0  10          3.57          2.09         1.10 o                         
   4   0  10        127.75        126.69         5.22 o                         
   5   0  10        122.02        123.58         4.51 o                         
   6   0  10         40.90         43.23         2.02 o                         
   7   0  10         49.07         54.87         2.43 o                         
   8   0  10          0.00          0.23         1.16 o                         
 -12   1  10          4.39          6.47         1.72 o                         
 -11   1  10          0.15          0.24         0.75 o                         
 -10   1  10         22.57         22.97         1.22 o                         
  -9   1  10         10.47         12.44         0.91 o                         
  -8   1  10          4.29          2.35         0.64 o                         
  -7   1  10          1.90          2.19         0.94 o                         
  -6   1  10         99.39         97.48         3.22 o                         
  -5   1  10        145.86        153.60         4.18 o                         
  -4   1  10        137.24        131.34         3.70 o                         
  -3   1  10          5.35          5.65         0.63 o                         
  -2   1  10         96.05         95.07         2.60 o                         
  -1   1  10         25.59         20.98         0.99 o                         
   0   1  10         84.70         81.44         2.32 o                         
   1   1  10         94.80         82.44         2.35 o                         
   2   1  10         21.05         21.44         1.39 o                         
   3   1  10         38.93         38.86         1.46 o                         
   4   1  10         33.53         35.41         1.53 o                         
   5   1  10         16.97         17.89         0.77 o                         
   6   1  10         11.32         11.25         0.70 o                         
   7   1  10          4.96          3.53         0.66 o                         
   8   1  10         41.85         42.99         2.09 o                         
 -12   2  10         13.55         11.07         1.82 o                         
 -11   2  10        130.64        143.18         5.37 o                         
 -10   2  10         80.80         88.18         5.07 o                         
  -9   2  10         30.91         32.56         1.48 o                         
  -8   2  10          0.40          0.77         0.55 o                         
  -7   2  10        108.04        108.48         4.79 o                         
  -6   2  10         14.38         12.99         1.03 o                         
  -5   2  10         68.17         67.45         2.21 o                         
  -4   2  10        143.45        145.35         4.03 o                         
  -3   2  10         18.61         19.60         1.10 o                         
  -2   2  10          2.03          1.56         0.53 o                         
  -1   2  10        170.97        153.47         3.86 o                         
   0   2  10        185.17        180.38         4.43 o                         
   1   2  10         54.38         55.30         2.12 o                         
   2   2  10        137.00        124.79         3.53 o                         
   3   2  10          2.48          2.18         0.55 o                         
   4   2  10        100.72         97.90         3.55 o                         
   5   2  10          1.38          1.33         0.49 o                         
   6   2  10         67.11         72.19         2.06 o                         
   7   2  10         17.19         17.74         1.22 o                         
   8   2  10          1.40          0.22         1.27 o                         
 -11   3  10         15.13         14.34         1.46 o                         
 -10   3  10         56.19         55.32         2.78 o                         
  -9   3  10         17.53         20.01         1.60 o                         
  -8   3  10          0.25          0.76         0.93 o                         
  -7   3  10          5.48          6.22         0.89 o                         
  -6   3  10         60.84         56.45         2.10 o                         
  -5   3  10        107.32        111.83         3.23 o                         
  -4   3  10         68.94         74.13         2.64 o                         
  -3   3  10          2.74          1.77         0.58 o                         
  -2   3  10        119.14        114.95         3.31 o                         
  -1   3  10          3.32          3.49         0.75 o                         
   0   3  10         22.37         20.42         1.43 o                         
   1   3  10        104.41        106.91         3.46 o                         
   2   3  10        119.00        115.39         3.07 o                         
   3   3  10         95.13        101.40         3.40 o                         
   4   3  10         24.01         28.13         1.22 o                         
   5   3  10          4.10          5.22         0.80 o                         
   6   3  10         15.61         18.00         1.40 o                         
   7   3  10          1.52          1.48         0.92 o                         
   8   3  10         45.51         47.71         2.43 o                         
 -11   4  10         10.35          6.74         1.90 o                         
 -10   4  10         16.42         14.46         1.52 o                         
  -9   4  10         17.86         14.98         1.47 o                         
  -8   4  10          9.29          9.32         1.46 o                         
  -7   4  10         83.17         81.42         4.64 o                         
  -6   4  10          1.46          0.65         0.75 o                         
  -5   4  10        448.86        429.96        13.59 o                         
  -4   4  10          6.59          8.58         1.03 o                         
  -3   4  10          9.23         11.30         1.13 o                         
  -2   4  10          0.12          0.08         0.76 o                         
  -1   4  10          3.44          3.84         1.09 o                         
   0   4  10         97.66         98.89         5.57 o                         
   1   4  10         15.71         14.89         1.06 o                         
   2   4  10         28.78         29.04         1.63 o                         
   3   4  10          0.40          0.21         0.71 o                         
   4   4  10          0.20          0.42         0.74 o                         
   5   4  10          0.62          0.78         0.64 o                         
   6   4  10         10.32         10.13         1.22 o                         
   7   4  10          4.63          3.98         1.04 o                         
   8   4  10          6.58          5.83         1.82 o                         
 -10   5  10          7.22          8.45         2.17 o                         
  -9   5  10          9.87         10.75         2.33 o                         
  -8   5  10         13.02         10.83         1.62 o                         
  -7   5  10         52.26         48.15         4.71 o                         
  -6   5  10          5.63          6.73         1.00 o                         
  -5   5  10          0.42          0.96         0.73 o                         
  -4   5  10         41.41         40.78         2.05 o                         
  -3   5  10         14.38         14.47         1.09 o                         
  -2   5  10         15.66         17.36         1.39 o                         
  -1   5  10         50.71         48.58         5.12 o                         
   0   5  10         20.82         25.97         2.66 o                         
   1   5  10          0.25          0.24         0.69 o                         
   2   5  10         69.92         69.88         2.91 o                         
   3   5  10          0.78          0.68         0.72 o                         
   4   5  10          0.04          0.43         0.75 o                         
   5   5  10         11.73          8.69         1.39 o                         
   6   5  10          2.95          3.42         1.52 o                         
  -7   6  10         11.51         17.68         2.46 o                         
  -6   6  10         61.71         66.16         5.42 o                         
  -5   6  10         32.62         34.86         2.83 o                         
  -4   6  10          2.80          2.29         0.80 o                         
  -3   6  10          0.05         -0.28         0.80 o                         
  -2   6  10          5.11          6.44         0.93 o                         
  -1   6  10         12.01         10.18         1.16 o                         
   0   6  10          0.31          0.60         0.76 o                         
   1   6  10         16.83         19.44         1.96 o                         
   2   6  10         12.97         10.18         1.06 o                         
   3   6  10          2.41          1.28         0.95 o                         
  -3   7  10         13.52         13.59         2.35 o                         
  -2   7  10         12.41         15.81         2.49 o                         
  -1   7  10          1.44          2.06         1.24 o                         
   0   7  10          0.10         -0.31         0.93 o                         
   1   7  10          0.18          1.91         1.12 o                         
   2   7  10          0.03         -0.61         1.26 o                         
   3   7  10          3.15          2.81         2.38 o                         
 -11   1  11          7.41          6.40         1.44 o                         
 -10   1  11         73.83         73.88         4.41 o                         
  -9   1  11        109.98        114.74         5.38 o                         
  -8   1  11         49.51         66.31         3.41 o                         
  -7   1  11          2.69          5.00         0.98 o                         
  -6   1  11         15.22         16.45         1.01 o                         
  -5   1  11        301.33        305.77         7.74 o                         
  -4   1  11         26.81         22.98         1.18 o                         
  -3   1  11         37.07         35.06         1.36 o                         
  -2   1  11        282.20        285.17         6.64 o                         
  -1   1  11          1.37          1.95         0.59 o                         
   0   1  11         50.64         43.06         1.54 o                         
   1   1  11         55.25         49.02         1.53 o                         
   2   1  11        136.56        130.65         3.65 o                         
   3   1  11         60.80         58.38         2.99 o                         
   4   1  11         74.11         82.23         3.40 o                         
   5   1  11          8.93          8.69         0.71 o                         
   6   1  11          0.51         -0.05         0.60 o                         
   7   1  11          0.37         -0.78         1.63 o                         
 -10   2  11          2.12          2.87         1.02 o                         
  -9   2  11         15.67         19.38         1.53 o                         
  -8   2  11        112.56        122.40         3.98 o                         
  -7   2  11          0.16          0.53         0.65 o                         
  -6   2  11         61.72         67.29         2.69 o                         
  -5   2  11         94.04         93.79         3.41 o                         
  -4   2  11         32.58         33.49         1.46 o                         
  -3   2  11         37.86         42.21         1.67 o                         
  -2   2  11          2.80          3.05         0.72 o                         
  -1   2  11        193.69        189.98         4.70 o                         
   0   2  11         31.05         26.27         1.19 o                         
   1   2  11        103.14         94.20         2.91 o                         
   2   2  11         75.75         70.28         2.55 o                         
   3   2  11         13.92         12.58         1.17 o                         
   4   2  11          0.54          1.33         0.53 o                         
   5   2  11          2.16          1.78         0.78 o                         
   6   2  11         10.37         11.51         1.09 o                         
   7   2  11          0.30         -0.13         1.04 o                         
 -10   3  11         23.28         23.30         2.92 o                         
  -9   3  11         28.87         34.69         3.40 o                         
  -8   3  11         19.18         16.67         2.07 o                         
  -7   3  11        150.52        143.59         9.83 o                         
  -6   3  11          2.32          1.65         0.62 o                         
  -5   3  11          0.05          0.25         0.61 o                         
  -4   3  11         36.43         35.97         1.43 o                         
  -3   3  11        157.98        148.90         3.83 o                         
  -2   3  11          7.31          9.48         0.78 o                         
  -1   3  11         79.08         79.04         2.59 o                         
   0   3  11         29.04         25.36         1.69 o                         
   1   3  11         26.50         32.40         1.59 o                         
   2   3  11         27.32         27.31         1.23 o                         
   3   3  11         47.97         55.28         1.86 o                         
   4   3  11          0.30          0.70         0.60 o                         
   5   3  11          2.50          3.27         0.90 o                         
   6   3  11          3.79          5.41         1.02 o                         
   7   3  11         25.44         24.99         2.43 o                         
 -10   4  11         15.80         15.68         2.62 o                         
  -9   4  11          1.02          1.55         1.87 o                         
  -8   4  11          0.04         -0.50         1.22 o                         
  -7   4  11        134.66        125.86         7.63 o                         
  -6   4  11          0.06          0.09         0.85 o                         
  -5   4  11          1.69          2.27         0.86 o                         
  -4   4  11         14.28         13.42         1.28 o                         
  -3   4  11          4.09          4.31         0.92 o                         
  -2   4  11          1.71          2.02         0.83 o                         
  -1   4  11         54.18         57.39         2.28 o                         
   0   4  11         50.36         52.86         2.43 o                         
   1   4  11          5.17          6.13         0.89 o                         
   2   4  11         14.80         10.60         1.02 o                         
   3   4  11          0.02          0.07         0.75 o                         
   4   4  11         51.83         49.40         2.63 o                         
   5   4  11          6.62         10.70         1.79 o                         
   6   4  11          2.68          1.55         1.39 o                         
  -8   5  11         23.11         18.14         2.86 o                         
  -7   5  11         27.53         20.87         3.21 o                         
  -6   5  11          7.88          9.28         1.71 o                         
  -5   5  11         32.66         27.48         1.80 o                         
  -4   5  11         52.35         54.92         3.59 o                         
  -3   5  11         10.13          9.35         1.25 o                         
  -2   5  11          5.93          6.16         1.05 o                         
  -1   5  11          5.45          4.67         0.89 o                         
   0   5  11         21.87         25.40         3.86 o                         
   1   5  11          3.53          4.60         0.89 o                         
   2   5  11          4.51          4.31         0.91 o                         
   3   5  11          0.21          0.19         0.90 o                         
  -4   6  11         28.31         25.31         2.68 o                         
  -3   6  11          6.20          5.07         1.20 o                         
  -2   6  11          4.18          5.90         1.34 o                         
  -1   6  11          1.67          1.62         1.13 o                         
   0   6  11         45.82         41.37         2.77 o                         
   1   6  11          4.09          1.45         1.59 o                         
   2   6  11          0.14         -0.72         1.52 o                         
  -2   7  11          0.36         -0.27         1.85 o                         
  -1   7  11          1.68         -0.29         1.93 o                         
  -9   0  12         49.04         63.59         3.59 o                         
  -8   0  12        214.00        237.82        13.62 o                         
  -7   0  12        204.04        233.29         9.88 o                         
  -6   0  12        163.92        176.27        14.59 o                         
  -5   0  12         66.94         78.70         3.64 o                         
  -4   0  12         24.60         24.66         1.85 o                         
  -3   0  12          0.11         -0.50         0.77 o                         
  -2   0  12          0.12         -0.16         0.78 o                         
  -1   0  12        381.54        365.67        11.83 o                         
   0   0  12          0.60         -0.24         0.74 o                         
   1   0  12          3.97          4.48         0.92 o                         
   2   0  12         54.80         50.64         2.46 o                         
   3   0  12         90.64         84.35         7.41 o                         
   4   0  12         50.46         59.61         2.91 o                         
   5   0  12          8.36         13.07         1.69 o                         
  -9   1  12          1.11          0.93         0.85 o                         
  -8   1  12         18.66         24.69         4.32 o                         
  -7   1  12          6.80          5.38         0.94 o                         
  -6   1  12          5.22          5.60         0.79 o                         
  -5   1  12         27.95         28.34         1.39 o                         
  -4   1  12         15.56         15.67         1.05 o                         
  -3   1  12          1.34          0.45         0.54 o                         
  -2   1  12         20.52         21.27         1.10 o                         
  -1   1  12          8.39          7.53         0.71 o                         
   0   1  12          1.65          0.13         0.55 o                         
   1   1  12          8.75          7.99         0.69 o                         
   2   1  12          6.21          6.49         0.76 o                         
   3   1  12          6.47          6.88         0.79 o                         
   4   1  12          0.02          0.58         0.64 o                         
   5   1  12          5.45          6.56         1.03 o                         
 -10   2  12         23.93         25.36         2.94 o                         
  -9   2  12          0.75          1.60         1.02 o                         
  -8   2  12         13.89         10.74         1.69 o                         
  -7   2  12        136.94        132.77         4.27 o                         
  -6   2  12         67.65         69.10         2.36 o                         
  -5   2  12         14.21         14.43         1.03 o                         
  -4   2  12         14.76         14.60         1.03 o                         
  -3   2  12          2.80          1.49         0.66 o                         
  -2   2  12         28.40         25.88         1.23 o                         
  -1   2  12         72.61         70.98         2.24 o                         
   0   2  12         32.29         34.76         1.42 o                         
   1   2  12         24.32         28.37         1.45 o                         
   2   2  12          0.05         -0.28         0.68 o                         
   3   2  12         17.93         18.75         0.94 o                         
   4   2  12         41.50         44.48         1.83 o                         
   5   2  12         11.22         10.35         1.63 o                         
   6   2  12          4.46          4.09         1.36 o                         
 -10   3  12         36.37         38.74         3.75 o                         
  -9   3  12         19.61         17.15         2.70 o                         
  -8   3  12          6.30          8.21         2.09 o                         
  -7   3  12          0.39          1.25         0.81 o                         
  -6   3  12          9.68          9.77         1.02 o                         
  -5   3  12        150.21        156.69         4.39 o                         
  -4   3  12          0.30          0.43         0.69 o                         
  -3   3  12         18.76         25.36         1.32 o                         
  -2   3  12         23.31         24.99         1.63 o                         
  -1   3  12          7.44          6.12         0.96 o                         
   0   3  12          6.31          4.00         0.85 o                         
   1   3  12          0.71         -0.22         0.73 o                         
   2   3  12          4.31          5.59         0.80 o                         
   3   3  12          0.00         -0.19         0.64 o                         
   4   3  12          0.50          0.88         1.34 o                         
   5   3  12         30.26         40.23         3.53 o                         
   6   3  12          2.87          3.18         1.39 o                         
 -10   4  12         24.82         19.05         3.10 o                         
  -9   4  12          9.61         10.75         2.62 o                         
  -8   4  12         11.12          9.04         2.35 o                         
  -7   4  12          9.42          9.50         2.43 o                         
  -6   4  12          0.15          0.14         0.75 o                         
  -5   4  12         10.38          8.25         1.08 o                         
  -4   4  12         54.47         50.78         2.25 o                         
  -3   4  12          6.73          6.11         1.12 o                         
  -2   4  12         45.43         44.87         3.62 o                         
  -1   4  12          0.23         -0.52         0.79 o                         
   0   4  12         88.58         88.23         3.56 o                         
   1   4  12          7.92          8.59         1.00 o                         
   2   4  12          1.92          0.57         0.79 o                         
   3   4  12          2.52          2.61         1.14 o                         
   4   4  12          5.77          7.09         2.01 o                         
  -4   5  12          0.24          0.44         1.66 o                         
  -3   5  12         21.84         19.69         1.86 o                         
  -2   5  12          2.13          1.53         1.27 o                         
  -1   5  12          4.42          1.77         1.14 o                         
   0   5  12          2.09          2.66         2.17 o                         
   1   5  12         33.35         38.87         2.86 o                         
   2   5  12          1.52         -0.27         1.52 o                         
  -3   6  12          0.12          0.72         1.44 o                         
  -2   6  12          7.13         12.23         2.43 o                         
  -1   6  12          0.22          0.62         1.77 o                         
   0   6  12          8.06          6.61         1.87 o                         
   1   6  12          0.24          1.04         1.69 o                         
  -9   1  13         40.31         49.28         4.31 o                         
  -8   1  13         42.11         51.73         2.97 o                         
  -7   1  13         30.73         35.13         2.90 o                         
  -6   1  13         22.12         21.31         1.17 o                         
  -5   1  13        114.35        122.15         4.85 o                         
  -4   1  13         16.24         13.31         0.96 o                         
  -3   1  13         44.61         49.69         1.67 o                         
  -2   1  13         15.59         19.91         1.02 o                         
  -1   1  13         12.27          7.81         0.73 o                         
   0   1  13         44.65         51.68         1.68 o                         
   1   1  13         27.34         27.58         1.29 o                         
   2   1  13         45.72         48.74         1.77 o                         
   3   1  13         12.65         13.26         2.02 o                         
   4   1  13          1.95          3.10         1.26 o                         
  -9   2  13         20.36         22.23         2.92 o                         
  -8   2  13         16.44         20.20         2.86 o                         
  -7   2  13         60.02         68.19         2.72 o                         
  -6   2  13          6.73          6.46         0.88 o                         
  -5   2  13         28.76         31.03         1.52 o                         
  -4   2  13          8.78          9.01         0.99 o                         
  -3   2  13          5.78          5.26         0.82 o                         
  -2   2  13          9.79          8.05         0.90 o                         
  -1   2  13         37.97         37.09         1.56 o                         
   0   2  13          6.88          3.74         0.69 o                         
   1   2  13          8.92          4.86         1.04 o                         
   2   2  13          5.63          9.78         0.87 o                         
   3   2  13         19.74         23.54         2.43 o                         
   4   2  13         56.39         65.19         4.57 o                         
   5   2  13         15.74         22.23         2.49 o                         
  -9   3  13         42.58         42.53         4.23 o                         
  -8   3  13          0.01          0.29         1.69 o                         
  -7   3  13          0.01         -0.32         1.85 o                         
  -6   3  13          0.01         -0.68         0.71 o                         
  -5   3  13         42.82         41.09         1.77 o                         
  -4   3  13         13.50         14.55         1.09 o                         
  -3   3  13         13.81         11.31         1.08 o                         
  -2   3  13          5.79          5.99         0.99 o                         
  -1   3  13          0.15         -0.07         0.86 o                         
   0   3  13          0.02         -0.24         0.78 o                         
   1   3  13         61.45         69.10         2.68 o                         
   2   3  13          3.75          1.91         1.36 o                         
   3   3  13         17.32         17.36         2.19 o                         
  -5   4  13          0.16          0.64         1.31 o                         
  -4   4  13          1.58          0.95         1.16 o                         
  -3   4  13          0.41          0.84         1.40 o                         
  -2   4  13          1.91          1.49         1.24 o                         
  -1   4  13         24.42         28.20         2.43 o                         
   0   4  13          7.16          7.88         1.59 o                         
   1   4  13          7.46          6.77         2.06 o                         
   2   4  13          3.25          5.48         1.98 o                         
  -3   5  13          1.57          1.02         1.61 o                         
  -2   5  13          0.03          1.39         1.74 o                         
  -1   5  13         11.09          7.75         1.82 o                         
   0   5  13          0.48          2.57         1.85 o                         
   1   5  13          5.44          6.07         2.35 o                         
  -7   0  14         86.82         98.02         6.74 o                         
  -6   0  14          5.34          6.50         1.93 o                         
  -5   0  14          5.42          5.93         1.37 o                         
  -4   0  14          9.26          9.83         1.29 o                         
  -3   0  14         33.92         29.12         3.45 o                         
  -2   0  14         30.03         28.96         2.66 o                         
  -1   0  14         70.04         62.15         3.03 o                         
   0   0  14          0.64          1.14         0.97 o                         
   1   0  14         19.12         28.01         3.02 o                         
  -8   1  14          0.01         -0.80         1.55 o                         
  -7   1  14         13.67         14.57         1.71 o                         
  -6   1  14          2.46          3.55         1.17 o                         
  -5   1  14          6.60          8.12         0.88 o                         
  -4   1  14         11.28         14.37         1.49 o                         
  -3   1  14          3.65          5.34         0.74 o                         
  -2   1  14          0.30         -0.05         0.70 o                         
  -1   1  14          0.27          0.04         0.71 o                         
   0   1  14         22.21         23.43         1.52 o                         
   1   1  14          0.57          2.12         1.14 o                         
   3   1  14          5.67          5.59         1.63 o                         
  -8   2  14         33.65         28.44         3.48 o                         
  -7   2  14         25.04         20.71         2.94 o                         
  -6   2  14         15.52         17.17         1.47 o                         
  -5   2  14          1.28          1.79         0.95 o                         
  -4   2  14         10.67          9.27         1.13 o                         
  -3   2  14         13.63         15.83         1.19 o                         
  -2   2  14         15.96         16.81         1.49 o                         
  -1   2  14         48.58         47.38         1.98 o                         
   0   2  14          0.03          0.87         1.46 o                         
   1   2  14          2.73          4.54         1.07 o                         
  -5   3  14         34.21         37.35         2.53 o                         
  -4   3  14          9.94         11.44         1.74 o                         
  -3   3  14          0.11         -0.20         1.04 o                         
  -2   3  14          0.84          1.31         1.04 o                         
  -1   3  14          6.33          4.57         1.16 o                         
   0   3  14         27.76         21.29         3.05 o                         
   1   3  14          8.74         12.52         2.35 o                         
  -3   4  14          2.42          2.54         1.93 o                         
  -2   4  14         13.88         11.45         2.33 o                         
   0   4  14          9.11          9.84         2.54 o                         
  -7   1  15          0.67          1.77         1.90 o                         
  -6   1  15         24.88         19.96         3.02 o                         
  -5   1  15         84.36        100.48         5.11 o                         
  -4   1  15          0.04          0.93         1.26 o                         
  -3   1  15          1.56          2.02         1.29 o                         
  -2   1  15          0.00          1.23         1.26 o                         
  -1   1  15          0.28          0.12         1.30 o                         
   0   1  15         28.37         25.82         2.27 o                         
  -5   2  15          5.72          5.35         2.01 o                         
  -4   2  15          9.41          8.98         1.63 o                         
  -3   2  15          0.25          1.55         1.87 o                         
  -2   2  15          2.72          4.52         1.90 o                         
  -1   2  15         19.46         19.78         1.70 o                         
                                                                                
