# Supplementary material for: Crystal structure of N,N′-[(ethane-1,2-di­yl)bis­(aza­nediylcarbono­thio­yl)]bis­(benzamide)
Source: Acta Crystallogr E Crystallogr Commun. 2019 Apr 18;75(Pt 5):642–5. doi: 10.1107/S205698901900495X (PMC6505593; doi:10.1107/S205698901900495X)
Supplement: Supplementary file 3 [file e-75-00642-Isup3.cml]

<?xml version="1.0" ?>
<cml>
<molecule id="m1">
  <atomArray>
    <atom id="a1" elementType="C"
          x2="-8.140000343322754" y2="2.9700338286659935" />
    <atom id="a2" elementType="C"
          x2="-9.473669684371012" y2="2.200016888106953" />
    <atom id="a3" elementType="C"
          x2="-9.473669684371012" y2="0.6599830069888721" />
    <atom id="a4" elementType="C"
          x2="-8.140000343322754" y2="-0.11003393357016833" />
    <atom id="a5" elementType="C"
          x2="-6.806331002274495" y2="0.6599830069888721" />
    <atom id="a6" elementType="C"
          x2="-6.806331002274495" y2="2.200016888106953" />
    <atom id="a7" elementType="C"
          x2="-5.266331002274495" y2="2.200016888106953" />
    <atom id="a8" elementType="O"
          x2="-5.266331002274495" y2="3.740016888106953" />
    <atom id="a9" elementType="N"
          x2="-4.496331002274495" y2="0.8663377662789176" />
    <atom id="a10" elementType="C"
          x2="-2.956331002274495" y2="0.8663377662789181" />
    <atom id="a11" elementType="S"
          x2="-2.5577496728166125" y2="-0.621188006206247" />
    <atom id="a12" elementType="N"
          x2="-1.8673865592472116" y2="1.9552822093062012" />
    <atom id="a13" elementType="C"
          x2="-0.3798607867620465" y2="2.353863538764083" />
    <atom id="a14" elementType="C"
          x2="-0.3798607867620464" y2="3.893863538764083" />
    <atom id="a15" elementType="N"
          x2="1.1601392132379535" y2="3.893863538764083" />
    <atom id="a16" elementType="C"
          x2="2.2490836562652365" y2="4.982807981791367" />
    <atom id="a17" elementType="S"
          x2="1.8505023268073548" y2="6.470333754276532" />
    <atom id="a18" elementType="N"
          x2="3.7890836562652366" y2="4.982807981791367" />
    <atom id="a19" elementType="C"
          x2="4.87802809929252" y2="3.8938635387640836" />
    <atom id="a20" elementType="O"
          x2="3.7890836562652366" y2="2.8049190957368006" />
    <atom id="a21" elementType="C"
          x2="6.41802809929252" y2="3.8938635387640836" />
    <atom id="a22" elementType="C"
          x2="7.751697440340778" y2="4.663880479323124" />
    <atom id="a23" elementType="C"
          x2="6.41802809929252" y2="2.3538296576460027" />
    <atom id="a24" elementType="C"
          x2="7.751697440340778" y2="1.5838127170869623" />
    <atom id="a25" elementType="C"
          x2="9.085366781389038" y2="2.3538296576460027" />
    <atom id="a26" elementType="C"
          x2="9.085366781389038" y2="3.8938635387640836" />
  </atomArray>
  <bondArray>
    <bond atomRefs2="a1 a2" order="2" />
    <bond atomRefs2="a1 a6" order="1" />
    <bond atomRefs2="a2 a3" order="1" />
    <bond atomRefs2="a3 a4" order="2" />
    <bond atomRefs2="a4 a5" order="1" />
    <bond atomRefs2="a5 a6" order="2" />
    <bond atomRefs2="a6 a7" order="1" />
    <bond atomRefs2="a7 a8" order="2" />
    <bond atomRefs2="a7 a9" order="1" />
    <bond atomRefs2="a9 a10" order="1" />
    <bond atomRefs2="a10 a11" order="2" />
    <bond atomRefs2="a10 a12" order="1" />
    <bond atomRefs2="a12 a13" order="1" />
    <bond atomRefs2="a13 a14" order="1" />
    <bond atomRefs2="a14 a15" order="1" />
    <bond atomRefs2="a15 a16" order="1" />
    <bond atomRefs2="a16 a17" order="2" />
    <bond atomRefs2="a16 a18" order="1" />
    <bond atomRefs2="a18 a19" order="1" />
    <bond atomRefs2="a19 a20" order="2" />
    <bond atomRefs2="a19 a21" order="1" />
    <bond atomRefs2="a22 a21" order="2" />
    <bond atomRefs2="a21 a23" order="1" />
    <bond atomRefs2="a22 a26" order="1" />
    <bond atomRefs2="a23 a24" order="2" />
    <bond atomRefs2="a24 a25" order="1" />
    <bond atomRefs2="a25 a26" order="2" />
  </bondArray>
</molecule>
</cml>
